# Supplementary material for: 1,3-Dihydr­oxy-9,10-dioxo-9,10-di­hydro­anthracene-2-carbaldehyde
Source: Acta Crystallogr Sect E Struct Rep Online. 2008 Feb 15;64(Pt 3):o597. doi: 10.1107/S1600536808004169 (PMC2960756; doi:10.1107/S1600536808004169)
Supplement: Supplementary file 1 [file e-64-0o597-sup1.cif]

##############################################################################
###                                                                        ###
###        Electronic paper (Acta Crystallographica Section E)             ###
###                                                                        ###
##############################################################################
#                                                                            #
# This CIF contains the data in a paper accepted for publication in Acta     #
# Crystallographica Section E. It conforms to the requirements of Notes      #
# for Authors for Section E, and has been peer reviewed under the auspices   #
# of the IUCr Commission on Journals.                                        #
#                                                                            #
# Full details of the Crystallographic Information File format               #
# are given in the paper "The Crystallographic Information File (CIF):       #
# a New Standard Archive File for Crystallography" by S. R. Hall, F. H.      #
# Allen and I. D. Brown [Acta Cryst. (1991), A47, 655-685].                  #
#                                                                            #
# The current version of the core CIF dictionary is obtainable from          #
# ftp://ftp.iucr.org/pub/cif_core.dic. The current version number is 2.1.    #
#                                                                            #
# Software is freely available for graphical display of the structure(s) in  #
# this CIF.  For information consult the CIF home page http://www.iucr.org/  #
# cif/home.html                                                              #
#                                                                            #
##############################################################################
                                             
data_I
_audit_creation_method     SHELXL97
_chemical_name_systematic
;
1,3-Dihydroxy-9,10-dioxo-9,10-dihydroanthracene-2-carbaldehyde
;
_chemical_name_common     nordamnacanthal
_chemical_formula_moiety     'C15 H8 O5'
_chemical_formula_sum     'C15 H8 O5'
_chemical_formula_iupac     'C15 H8 O5'
_chemical_formula_weight     268.21
_chemical_melting_point     ?
_symmetry_cell_setting     monoclinic
_symmetry_space_group_name_H-M     'P 21/c'
_symmetry_space_group_name_Hall     '-P 2ybc'
loop_
    _symmetry_equiv_pos_as_xyz
    'x, y, z'
    '-x, y+1/2, -z+1/2'
    '-x, -y, -z'
    'x, -y-1/2, z-1/2'
_cell_length_a     10.547(2)
_cell_length_b     5.6690(10)
_cell_length_c     20.231(3)
_cell_angle_alpha     90.00
_cell_angle_beta     110.62(4)
_cell_angle_gamma     90.00
_cell_volume     1132.1(5)
_cell_formula_units_Z     4
_cell_measurement_reflns_used     10451
_cell_measurement_theta_min     0.4
_cell_measurement_theta_max     26.4
_cell_measurement_temperature     293(2)
_exptl_crystal_description     prism
_exptl_crystal_colour     orange
_exptl_crystal_size_max     0.60
_exptl_crystal_size_mid     0.39
_exptl_crystal_size_min     0.14
_exptl_crystal_density_diffrn     1.574
_exptl_crystal_density_meas     ?
_exptl_crystal_density_method     'not measured'
_exptl_crystal_F_000     552
_exptl_absorpt_coefficient_mu     0.12
_exptl_absorpt_correction_type     none
_exptl_absorpt_process_details     ?
_exptl_absorpt_correction_T_min     ?
_exptl_absorpt_correction_T_max     ?
_exptl_special_details
;
 ?
;
_diffrn_ambient_temperature     293(2)
_diffrn_radiation_type     MoK\a
_diffrn_radiation_wavelength     0.71070
_diffrn_radiation_source     'fine-focus sealed tube'
_diffrn_radiation_monochromator     graphite
_diffrn_measurement_device_type     'Nonius KappaCCD'
_diffrn_measurement_method     '\f and \w'
_diffrn_detector_area_resol_mean     ?
_diffrn_reflns_number     14030
_diffrn_reflns_av_R_equivalents     0.029
_diffrn_reflns_av_sigmaI/netI     0.037
_diffrn_reflns_theta_min     2.1
_diffrn_reflns_theta_max     26.4
_diffrn_reflns_theta_full     26.4
_diffrn_measured_fraction_theta_max     0.997
_diffrn_measured_fraction_theta_full     0.997
_diffrn_reflns_limit_h_min     0
_diffrn_reflns_limit_h_max     13
_diffrn_reflns_limit_k_min     -7
_diffrn_reflns_limit_k_max     0
_diffrn_reflns_limit_l_min     -25
_diffrn_reflns_limit_l_max     22
_diffrn_standards_number     0
_diffrn_standards_interval_count     .
_diffrn_standards_interval_time     .
_diffrn_standards_decay_%     ?
_refine_special_details
;
 Refinement of F^2^ against ALL reflections (2298) except two reflections
 with Delta(F^2^)/esd greater than 9 (2296). The weighted R-factor wR and
 goodness of fit S are based on F^2^, conventional R-factors R are based
 on F, with F set to zero for negative F^2^. The threshold expression of
 F^2^ > 2sigma(F^2^) is used only for calculating R-factors(gt) etc. and is
 not relevant to the choice of reflections for refinement.  R-factors based
 on F^2^ are statistically about twice as large as those based on F, and R-
 factors based on ALL data will be even larger.
;
_reflns_number_total     2298
_reflns_number_gt     1554
_reflns_threshold_expression     I>2\s(I)
_refine_ls_structure_factor_coef     Fsqd
_refine_ls_matrix_type     full
_refine_ls_R_factor_all     0.081
_refine_ls_R_factor_gt     0.051
_refine_ls_wR_factor_gt     0.132
_refine_ls_wR_factor_ref     0.150
_refine_ls_goodness_of_fit_ref     1.06
_refine_ls_restrained_S_all     1.06
_refine_ls_number_reflns     2296
_refine_ls_number_parameters     181
_refine_ls_number_restraints     0
_refine_ls_hydrogen_treatment     constr
_refine_ls_weighting_scheme     calc
_refine_ls_weighting_details
       'calc w = 1/[\s^2^(Fo^2^)+(0.0705P)^2^+0.3487P] where P=(Fo^2^+2Fc^2^)/3'
_atom_sites_solution_hydrogens     difmap
_atom_sites_solution_primary     direct
_atom_sites_solution_secondary     difmap
_refine_ls_shift/su_max     0.000
_refine_ls_shift/su_mean     0.000
_refine_diff_density_max     0.27
_refine_diff_density_min     -0.20
_refine_ls_extinction_method     none
_refine_ls_extinction_coef     ?
loop_
    _atom_type_symbol
    _atom_type_description
    _atom_type_scat_dispersion_real
    _atom_type_scat_dispersion_imag
    _atom_type_scat_source
    'C' 'C' 0.0033 0.0016
                         'International Tables Vol C Tables 4.2.6.8 and 6.1.1.4'
    'H' 'H' 0.0000 0.0000
                         'International Tables Vol C Tables 4.2.6.8 and 6.1.1.4'
    'O' 'O' 0.0106 0.0060
                         'International Tables Vol C Tables 4.2.6.8 and 6.1.1.4'
    'N' 'N' 0.0061 0.0033
                         'International Tables Vol C Tables 4.2.6.8 and 6.1.1.4'
_computing_data_collection
                   'DENZO (Otwinowski & Minor, 1997) and COLLECT (Nonius, 1999)'
_computing_cell_refinement
                   'DENZO (Otwinowski & Minor, 1997) and COLLECT (Nonius, 1999)'
_computing_data_reduction     'SCALEPACK (Otwinowski & Minor, 1997)'
_computing_structure_solution     'SIR97 (Altomare et al.,  1999)'
_computing_structure_refinement     'SHELXL97 (Sheldrick, 2008)'
_computing_molecular_graphics
                  'PLATON (Spek, 2003) and Mercury (Macrae <i>et al.</i>, 2006)'
_computing_publication_material
                        'SHELXL97 (Sheldrick, 2008) and publCIF (Westrip, 2008)'
loop_
    _atom_site_type_symbol
    _atom_site_label
    _atom_site_fract_x
    _atom_site_fract_y
    _atom_site_fract_z
    _atom_site_U_iso_or_equiv
    _atom_site_adp_type
    _atom_site_calc_flag
    _atom_site_refinement_flags
    _atom_site_occupancy
    _atom_site_disorder_assembly
    _atom_site_disorder_group
    O O4 0.32777(16) 1.4401(3) -0.05914(8) 0.0669(5) Uani d . 1 . .
    O O5 0.02849(14) 0.7077(2) -0.03142(7) 0.0531(4) Uani d . 1 . .
    O O1 0.22406(15) 0.5649(2) 0.07880(7) 0.0525(4) Uani d . 1 . .
    H H1 0.1487 0.5610 0.0479 0.063 Uiso calc R 1 . .
    O O3 0.62014(15) 1.0321(3) 0.15870(9) 0.0746(5) Uani d . 1 . .
    H H3 0.6408 0.9283 0.1889 0.090 Uiso calc R 1 . .
    O O2 0.58762(18) 0.6610(3) 0.22568(9) 0.0811(6) Uani d . 1 . .
    C C6 0.2604(2) 1.2727(3) -0.05264(10) 0.0437(5) Uani d . 1 . .
    C C7 0.12238(19) 1.2323(3) -0.10446(9) 0.0388(5) Uani d . 1 . .
    C C12 0.04523(18) 1.0390(3) -0.09796(9) 0.0364(4) Uani d . 1 . .
    C C13 0.09986(19) 0.8728(3) -0.03790(10) 0.0388(5) Uani d . 1 . .
    C C14 0.23549(18) 0.9106(3) 0.01290(10) 0.0377(4) Uani d . 1 . .
    C C5 0.31419(18) 1.1053(3) 0.00715(10) 0.0396(5) Uani d . 1 . .
    C C4 0.4429(2) 1.1451(4) 0.05601(11) 0.0493(5) Uani d . 1 . .
    H H4 0.4935 1.2742 0.0513 0.059 Uiso calc R 1 . .
    C C3 0.4949(2) 0.9898(4) 0.11180(11) 0.0521(6) Uani d . 1 . .
    C C2 0.4211(2) 0.7925(4) 0.11979(10) 0.0461(5) Uani d . 1 . .
    C C1 0.2905(2) 0.7533(3) 0.06963(10) 0.0425(5) Uani d . 1 . .
    C C15 0.4762(3) 0.6333(4) 0.17886(13) 0.0652(7) Uani d . 1 . .
    H H15 0.4247 0.5031 0.1817 0.078 Uiso calc R 1 . .
    C C11 -0.0846(2) 1.0056(4) -0.14710(10) 0.0446(5) Uani d . 1 . .
    H H11 -0.1359 0.8766 -0.1430 0.054 Uiso calc R 1 . .
    C C10 -0.1371(2) 1.1638(4) -0.20178(10) 0.0509(5) Uani d . 1 . .
    H H10 -0.2239 1.1414 -0.2346 0.061 Uiso calc R 1 . .
    C C9 -0.0613(2) 1.3547(4) -0.20791(11) 0.0539(6) Uani d . 1 . .
    H H9 -0.0975 1.4613 -0.2447 0.065 Uiso calc R 1 . .
    C C8 0.0679(2) 1.3894(4) -0.15996(10) 0.0486(5) Uani d . 1 . .
    H H8 0.1185 1.5183 -0.1648 0.058 Uiso calc R 1 . .
loop_
    _atom_site_aniso_label
    _atom_site_aniso_U_11
    _atom_site_aniso_U_22
    _atom_site_aniso_U_33
    _atom_site_aniso_U_12
    _atom_site_aniso_U_13
    _atom_site_aniso_U_23
    O4 0.0621(10) 0.0626(10) 0.0708(11) -0.0288(8) 0.0169(8) 0.0066(8)
    O5 0.0512(9) 0.0466(8) 0.0591(9) -0.0150(7) 0.0163(7) 0.0068(7)
    O1 0.0511(9) 0.0471(8) 0.0565(9) -0.0020(7) 0.0155(7) 0.0087(7)
    O3 0.0437(9) 0.0866(12) 0.0726(11) -0.0075(8) -0.0056(8) -0.0060(9)
    O2 0.0657(11) 0.0934(13) 0.0606(11) 0.0183(10) -0.0071(9) 0.0054(9)
    C6 0.0458(11) 0.0411(11) 0.0474(11) -0.0107(9) 0.0201(9) -0.0052(9)
    C7 0.0434(11) 0.0367(10) 0.0381(10) -0.0049(8) 0.0167(9) -0.0044(8)
    C12 0.0367(10) 0.0360(10) 0.0374(10) -0.0028(8) 0.0142(8) -0.0048(8)
    C13 0.0419(11) 0.0355(10) 0.0421(11) -0.0054(8) 0.0187(9) -0.0036(8)
    C14 0.0370(10) 0.0388(10) 0.0378(10) 0.0018(8) 0.0138(8) -0.0027(8)
    C5 0.0359(10) 0.0413(10) 0.0426(11) -0.0048(8) 0.0152(8) -0.0075(8)
    C4 0.0450(12) 0.0496(12) 0.0536(13) -0.0085(9) 0.0176(10) -0.0075(10)
    C3 0.0386(11) 0.0605(13) 0.0511(13) 0.0012(10) 0.0081(10) -0.0113(11)
    C2 0.0427(11) 0.0504(12) 0.0423(11) 0.0075(9) 0.0112(9) -0.0026(9)
    C1 0.0432(11) 0.0404(11) 0.0474(11) 0.0016(8) 0.0202(9) -0.0033(8)
    C15 0.0664(15) 0.0655(15) 0.0561(14) 0.0136(12) 0.0122(12) 0.0028(12)
    C11 0.0413(11) 0.0467(11) 0.0457(11) -0.0068(9) 0.0149(9) -0.0065(9)
    C10 0.0433(11) 0.0603(13) 0.0430(11) 0.0026(10) 0.0075(9) -0.0059(10)
    C9 0.0634(14) 0.0528(13) 0.0422(12) 0.0073(11) 0.0146(11) 0.0072(9)
    C8 0.0578(13) 0.0430(11) 0.0471(12) -0.0066(9) 0.0209(11) 0.0014(9)
_geom_special_details
;
 All esds (except the esd in the dihedral angle between two l.s. planes)
 are estimated using the full covariance matrix.  The cell esds are taken
 into account individually in the estimation of esds in distances, angles
 and torsion angles; correlations between esds in cell parameters are only
 used when they are defined by crystal symmetry.  An approximate (isotropic)
 treatment of cell esds is used for estimating esds involving l.s. planes.
;
loop_
    _geom_bond_atom_site_label_1
    _geom_bond_atom_site_label_2
    _geom_bond_site_symmetry_2
    _geom_bond_distance
    _geom_bond_publ_flag
    O4 C6 . 1.220(2) ?
    O5 C13 . 1.237(2) ?
    O1 C1 . 1.326(2) ?
    O1 H1 . 0.8200 ?
    O3 C3 . 1.349(3) ?
    O3 H3 . 0.8200 ?
    O2 C15 . 1.233(3) ?
    C6 C7 . 1.482(3) ?
    C6 C5 . 1.484(3) ?
    C7 C8 . 1.389(3) ?
    C7 C12 . 1.399(2) ?
    C12 C11 . 1.393(3) ?
    C12 C13 . 1.484(3) ?
    C13 C14 . 1.454(3) ?
    C14 C1 . 1.407(3) ?
    C14 C5 . 1.410(3) ?
    C5 C4 . 1.388(3) ?
    C4 C3 . 1.383(3) ?
    C4 H4 . 0.9300 ?
    C3 C2 . 1.404(3) ?
    C2 C1 . 1.411(3) ?
    C2 C15 . 1.446(3) ?
    C15 H15 . 0.9300 ?
    C11 C10 . 1.380(3) ?
    C11 H11 . 0.9300 ?
    C10 C9 . 1.377(3) ?
    C10 H10 . 0.9300 ?
    C9 C8 . 1.380(3) ?
    C9 H9 . 0.9300 ?
    C8 H8 . 0.9300 ?
loop_
    _geom_angle_atom_site_label_1
    _geom_angle_atom_site_label_2
    _geom_angle_atom_site_label_3
    _geom_angle_site_symmetry_1
    _geom_angle_site_symmetry_3
    _geom_angle
    _geom_angle_publ_flag
    C1 O1 H1 . . 109.5 ?
    C3 O3 H3 . . 109.5 ?
    O4 C6 C7 . . 120.56(18) ?
    O4 C6 C5 . . 121.01(18) ?
    C7 C6 C5 . . 118.43(16) ?
    C8 C7 C12 . . 119.32(18) ?
    C8 C7 C6 . . 119.77(17) ?
    C12 C7 C6 . . 120.91(17) ?
    C11 C12 C7 . . 119.84(17) ?
    C11 C12 C13 . . 119.92(16) ?
    C7 C12 C13 . . 120.23(16) ?
    O5 C13 C14 . . 121.38(17) ?
    O5 C13 C12 . . 119.46(17) ?
    C14 C13 C12 . . 119.15(16) ?
    C1 C14 C5 . . 118.53(17) ?
    C1 C14 C13 . . 120.26(17) ?
    C5 C14 C13 . . 121.21(17) ?
    C4 C5 C14 . . 121.66(18) ?
    C4 C5 C6 . . 118.30(17) ?
    C14 C5 C6 . . 120.04(17) ?
    C3 C4 C5 . . 119.03(19) ?
    C3 C4 H4 . . 120.5 ?
    C5 C4 H4 . . 120.5 ?
    O3 C3 C4 . . 118.0(2) ?
    O3 C3 C2 . . 120.4(2) ?
    C4 C3 C2 . . 121.61(18) ?
    C3 C2 C1 . . 118.88(18) ?
    C3 C2 C15 . . 121.0(2) ?
    C1 C2 C15 . . 120.1(2) ?
    O1 C1 C14 . . 122.54(18) ?
    O1 C1 C2 . . 117.17(18) ?
    C14 C1 C2 . . 120.29(18) ?
    O2 C15 C2 . . 123.5(3) ?
    O2 C15 H15 . . 118.2 ?
    C2 C15 H15 . . 118.2 ?
    C10 C11 C12 . . 120.01(19) ?
    C10 C11 H11 . . 120.0 ?
    C12 C11 H11 . . 120.0 ?
    C9 C10 C11 . . 120.08(19) ?
    C9 C10 H10 . . 120.0 ?
    C11 C10 H10 . . 120.0 ?
    C10 C9 C8 . . 120.6(2) ?
    C10 C9 H9 . . 119.7 ?
    C8 C9 H9 . . 119.7 ?
    C9 C8 C7 . . 120.12(19) ?
    C9 C8 H8 . . 119.9 ?
    C7 C8 H8 . . 119.9 ?
loop_
    _geom_torsion_atom_site_label_1
    _geom_torsion_atom_site_label_2
    _geom_torsion_atom_site_label_3
    _geom_torsion_atom_site_label_4
    _geom_torsion_site_symmetry_1
    _geom_torsion_site_symmetry_2
    _geom_torsion_site_symmetry_3
    _geom_torsion_site_symmetry_4
    _geom_torsion
    _geom_torsion_publ_flag
    O4 C6 C7 C8 . . . . -1.6(3) ?
    C5 C6 C7 C8 . . . . 178.31(17) ?
    O4 C6 C7 C12 . . . . 179.08(18) ?
    C5 C6 C7 C12 . . . . -1.0(3) ?
    C8 C7 C12 C11 . . . . 0.3(3) ?
    C6 C7 C12 C11 . . . . 179.58(17) ?
    C8 C7 C12 C13 . . . . -178.19(17) ?
    C6 C7 C12 C13 . . . . 1.1(3) ?
    C11 C12 C13 O5 . . . . -1.1(3) ?
    C7 C12 C13 O5 . . . . 177.34(17) ?
    C11 C12 C13 C14 . . . . -179.93(16) ?
    C7 C12 C13 C14 . . . . -1.5(3) ?
    O5 C13 C14 C1 . . . . 2.3(3) ?
    C12 C13 C14 C1 . . . . -178.89(16) ?
    O5 C13 C14 C5 . . . . -177.04(18) ?
    C12 C13 C14 C5 . . . . 1.8(3) ?
    C1 C14 C5 C4 . . . . -0.4(3) ?
    C13 C14 C5 C4 . . . . 178.95(17) ?
    C1 C14 C5 C6 . . . . 178.98(16) ?
    C13 C14 C5 C6 . . . . -1.7(3) ?
    O4 C6 C5 C4 . . . . 0.6(3) ?
    C7 C6 C5 C4 . . . . -179.34(17) ?
    O4 C6 C5 C14 . . . . -178.84(19) ?
    C7 C6 C5 C14 . . . . 1.3(3) ?
    C14 C5 C4 C3 . . . . -0.2(3) ?
    C6 C5 C4 C3 . . . . -179.58(18) ?
    C5 C4 C3 O3 . . . . -179.91(17) ?
    C5 C4 C3 C2 . . . . 0.5(3) ?
    O3 C3 C2 C1 . . . . -179.82(18) ?
    C4 C3 C2 C1 . . . . -0.3(3) ?
    O3 C3 C2 C15 . . . . 1.2(3) ?
    C4 C3 C2 C15 . . . . -179.25(19) ?
    C5 C14 C1 O1 . . . . -179.51(17) ?
    C13 C14 C1 O1 . . . . 1.1(3) ?
    C5 C14 C1 C2 . . . . 0.7(3) ?
    C13 C14 C1 C2 . . . . -178.70(17) ?
    C3 C2 C1 O1 . . . . 179.83(17) ?
    C15 C2 C1 O1 . . . . -1.2(3) ?
    C3 C2 C1 C14 . . . . -0.3(3) ?
    C15 C2 C1 C14 . . . . 178.65(18) ?
    C3 C2 C15 O2 . . . . 1.2(4) ?
    C1 C2 C15 O2 . . . . -177.7(2) ?
    C7 C12 C11 C10 . . . . -0.4(3) ?
    C13 C12 C11 C10 . . . . 178.07(17) ?
    C12 C11 C10 C9 . . . . 0.0(3) ?
    C11 C10 C9 C8 . . . . 0.4(3) ?
    C10 C9 C8 C7 . . . . -0.5(3) ?
    C12 C7 C8 C9 . . . . 0.2(3) ?
    C6 C7 C8 C9 . . . . -179.14(18) ?
loop_
    _geom_hbond_atom_site_label_D
    _geom_hbond_atom_site_label_H
    _geom_hbond_atom_site_label_A
    _geom_hbond_site_symmetry_A
    _geom_hbond_distance_DH
    _geom_hbond_distance_HA
    _geom_hbond_distance_DA
    _geom_hbond_angle_DHA
    O3 H3 O2 . 0.82 1.86 2.590(3) 147.6
    O1 H1 O5 . 0.82 1.86 2.577(2) 146.2
    O1 H1 O5 3_565 0.82 2.34 2.933(2) 129.5
    C4 H4 O4 3_685 0.93 2.45 3.358(2) 166.0
    C10 H10 O2 4_475 0.93 2.53 3.312(3) 141.6
data_global
_journal_date_recd_electronic     2008-01-28
_journal_date_accepted     2008-02-11
_journal_name_full     'Acta Crystallographica, Section E'
_journal_year     2008
_journal_volume     64
_journal_issue      3
_journal_page_first     o597
_journal_page_last     o597
_journal_paper_category     QO
_journal_coeditor_code     BG2162
_publ_contact_author_name     'Retailleau, Pascal'
_publ_contact_author_address
;
ICSN-CNRS
1 avenue de la Terrasse
91198 Gif sur Yvette
France
;
_publ_contact_author_email     pascal.retailleau@icsn.cnrs-gif.fr
_publ_contact_author_fax     '33 1 69 07 72 47'
_publ_contact_author_phone     '33 1 69 82 45 83'
_publ_section_title
;
1,3-Dihydroxy-9,10-dioxo-9,10-dihydroanthracene-2-carbaldehyde
;
loop_
    _publ_author_name
    _publ_author_address
    'Awang, Khalijah'
;
Chemistry Department
Faculty of Science
University of Malaya
50603 Kuala Lumpur
Malaysia
;
    'Ismail, Nor Hadiani'
;
Faculty of Applied Sciences
Universiti Teknologi MARA Malaysia
40450 Shah Alam, Selangor
Malaysia
;
    'Ahmad, Rohaya'
;
Faculty of Applied Sciences
Universiti Teknologi MARA Malaysia
40450 Shah Alam, Selangor
Malaysia
;
    'Saidan, Nor Hafizoh'
;
Faculty of Applied Sciences
Universiti Teknologi MARA Malaysia
40450 Shah Alam, Selangor
Malaysia
;
    'Retailleau, Pascal'
;
ICSN-CNRS
1 avenue de la Terrasse
91198 Gif sur Yvette
France
;
_publ_section_synopsis     .
