# Supplementary material for: 1,3-Dihydr­oxy-9,10-dioxo-9,10-di­hydro­anthracene-2-carbaldehyde
Source: Acta Crystallogr Sect E Struct Rep Online. 2008 Feb 15;64(Pt 3):o597. doi: 10.1107/S1600536808004169 (PMC2960756; doi:10.1107/S1600536808004169)
Supplement: Supplementary file 2 [file e-64-0o597-Isup2.hkl]

# 
# h,k,l, Fc-squared, Fo-squared, sigma(Fo-squared) and status flag 
# 
data_I
_shelx_title ' CrystalBuilderInfo $monoclinic $P21/c $? $yellow $' 
_shelx_refln_list_code          4 
_shelx_F_calc_maximum      181.62 
_exptl_crystal_F_000       552.00 
_reflns_d_resolution_high  0.8000 
 
loop_ 
 _symmetry_equiv_pos_as_xyz 
 'x, y, z' 
 '-x, y+1/2, -z+1/2' 
 '-x, -y, -z' 
 'x, -y-1/2, z-1/2' 
 
_cell_length_a    10.5470 
_cell_length_b     5.6690 
_cell_length_c    20.2310 
_cell_angle_alpha  90.000 
_cell_angle_beta  110.620 
_cell_angle_gamma  90.000 
 
_shelx_F_squared_multiplier     1.000 
 
loop_ 
 _refln_index_h 
 _refln_index_k 
 _refln_index_l 
 _refln_F_squared_calc 
 _refln_F_squared_meas 
 _refln_F_squared_sigma 
 _refln_observed_status 
   1   0   0       36.98       13.88      0.68 o 
   2   0   0     2546.79     2538.40     41.05 o 
   3   0   0      345.10      409.81      6.71 o 
   4   0   0        1.71        5.46      0.91 o 
   5   0   0      558.50      620.24      9.76 o 
   6   0   0     1006.25     1150.92     15.36 o 
   7   0   0       52.96       56.89      2.50 o 
   8   0   0        1.25        0.46      2.07 o 
   9   0   0        3.26       -0.46      3.44 o 
  10   0   0        1.49       -1.14      2.98 o 
  11   0   0      170.81      137.37      8.49 o 
  12   0   0        0.02       -0.23      6.89 o 
   1   1   0      126.50       97.62      1.18 o 
   2   1   0     1481.51     1424.43     12.51 o 
   3   1   0        0.96        4.53      0.46 o 
   4   1   0       11.25       10.72      0.50 o 
   5   1   0      248.39      275.83      3.00 o 
   6   1   0      137.44      141.65      2.16 o 
   7   1   0       10.73       11.63      0.93 o 
   8   1   0        7.97        6.12      0.68 o 
   9   1   0       12.46       13.22      2.30 o 
  10   1   0        0.65        2.75      2.05 o 
  11   1   0       35.83       41.87      3.71 o 
  12   1   0        1.83        4.53      2.96 o 
   0   2   0      121.40       97.62      2.39 o 
   1   2   0      118.81      104.28      1.23 o 
   2   2   0       27.98       30.49      0.66 o 
   3   2   0        7.41       13.88      0.68 o 
   4   2   0       11.69       10.03      0.66 o 
   5   2   0       17.57       13.22      0.89 o 
   6   2   0       48.40       45.05      1.41 o 
   7   2   0     1375.86     1407.41     18.11 o 
   8   2   0        7.40        4.78      1.11 o 
   9   2   0        1.17        1.14      1.37 o 
  10   2   0        0.33        0.68      2.05 o 
  11   2   0        7.94       10.03      2.96 o 
   1   3   0      115.72      125.95      1.68 o 
   2   3   0      891.00     1031.37     11.63 o 
   3   3   0      272.49      284.93      3.57 o 
   4   3   0      794.67      813.68      8.60 o 
   5   3   0       12.03       12.24      0.96 o 
   6   3   0        5.97        7.96      1.11 o 
   7   3   0      837.01      830.97     11.31 o 
   8   3   0      159.11      178.21      4.03 o 
   9   3   0       88.96       85.78      4.19 o 
  10   3   0        8.67        5.89      3.14 o 
  11   3   0        3.06       -3.16      4.98 o 
   0   4   0        1.17        0.00      2.28 o 
   1   4   0        3.23        0.91      0.91 o 
   2   4   0       14.24       14.79      0.93 o 
   3   4   0       78.32       81.10      1.91 o 
   4   4   0       28.43       33.38      1.39 o 
   5   4   0        1.62        1.34      0.91 o 
   6   4   0       11.91       11.83      1.14 o 
   7   4   0       24.85       21.87      1.84 o 
   8   4   0       75.59       84.67      4.16 o 
   9   4   0       63.97       74.98      4.44 o 
  10   4   0       21.74       29.33      4.26 o 
   1   5   0        0.33        3.39      1.62 o 
   2   5   0      210.14      230.28      5.96 o 
   3   5   0       54.06       50.90      1.30 o 
   4   5   0      166.47      176.21      3.60 o 
   5   5   0       20.38       23.60      1.75 o 
   6   5   0        9.33       12.56      1.59 o 
   7   5   0        8.43        7.28      2.78 o 
   8   5   0        0.48        4.10      2.50 o 
   0   6   0       25.56       22.30      3.14 o 
   1   6   0        0.94        1.80      1.82 o 
   2   6   0      211.26      235.81      6.94 o 
   3   6   0       37.44       32.33      3.25 o 
   4   6   0       27.38       23.60      3.66 o 
   5   6   0        0.02       -2.50      4.78 o 
   6   6   0        0.11        2.28      4.10 o 
   1   7   0        1.31        0.23      3.21 o 
 -12   1   1        1.34       -0.46      3.66 o 
 -11   1   1       32.17       28.51      3.39 o 
 -10   1   1       34.97       40.53      3.46 o 
  -9   1   1      138.71      148.18      5.14 o 
  -8   1   1       19.63       21.59      1.82 o 
  -7   1   1        0.82        0.46      0.71 o 
  -6   1   1      821.71      895.69      9.92 o 
  -5   1   1      171.76      179.03      2.41 o 
  -4   1   1       67.37       64.40      1.21 o 
  -3   1   1        0.34        3.16      0.20 o 
  -2   1   1     2425.03     2181.07     22.55 o 
  -1   1   1       29.66       18.86      0.39 o 
   0   1   1     2050.63     1839.16     22.00 o 
   1   1   1      110.67      109.27      1.25 o 
   2   1   1      342.90      342.02      3.91 o 
   3   1   1      306.82      341.45      3.34 o 
   4   1   1      185.31      149.66      2.21 o 
   5   1   1      102.02      115.68      1.96 o 
   6   1   1      101.56       93.79      1.75 o 
   7   1   1        2.14        2.75      0.91 o 
   8   1   1       20.77       15.02      1.16 o 
   9   1   1       16.13       17.45      2.28 o 
  10   1   1        0.02       -0.23      2.30 o 
  11   1   1       21.78       32.33      3.60 o 
  12   1   1        0.11        4.53      2.96 o 
 -12   2   1        8.20        1.80      3.41 o 
 -11   2   1        3.45        4.98      2.96 o 
 -10   2   1        3.29        2.05      2.03 o 
  -9   2   1        9.77        6.80      2.05 o 
  -8   2   1      168.25      164.40      3.09 o 
  -7   2   1     1001.27      987.30     12.33 o 
  -6   2   1      195.31      197.24      2.96 o 
  -5   2   1      120.95      110.22      1.91 o 
  -4   2   1       39.24       38.25      0.93 o 
  -3   2   1      102.60      111.50      1.59 o 
  -2   2   1      606.28      570.21      5.76 o 
  -1   2   1      111.03       87.47      1.41 o 
   0   2   1     2875.20     2720.94     34.63 o 
   1   2   1      693.34      705.64      7.21 o 
   2   2   1      367.04      374.56      4.10 o 
   3   2   1        8.06       14.79      0.71 o 
   4   2   1       13.07        9.74      0.66 o 
   5   2   1      174.47      153.37      2.25 o 
   6   2   1      159.31      140.94      2.14 o 
   7   2   1       74.83       74.45      2.09 o 
   8   2   1        1.24        2.50      1.14 o 
   9   2   1        0.52       -0.46      1.14 o 
  10   2   1       15.27       15.97      2.53 o 
  11   2   1       21.87       25.08      3.62 o 
 -11   3   1        0.97       -3.85      3.85 o 
 -10   3   1       56.95       52.20      4.57 o 
  -9   3   1      263.52      298.31      7.83 o 
  -8   3   1       23.17       17.34      1.89 o 
  -7   3   1       88.36       87.47      2.55 o 
  -6   3   1       12.54       12.56      1.18 o 
  -5   3   1       24.80       26.14      0.93 o 
  -4   3   1      920.10      969.37     10.33 o 
  -3   3   1        0.99        1.34      0.66 o 
  -2   3   1     1967.91     2105.66     23.53 o 
  -1   3   1       15.92       11.10      0.71 o 
   0   3   1       21.02       20.89      0.96 o 
   1   3   1      885.21      954.39     10.26 o 
   2   3   1       49.37       61.05      1.41 o 
   3   3   1      431.54      457.53      5.17 o 
   4   3   1       10.49        8.40      0.71 o 
   5   3   1        2.62        2.05      0.91 o 
   6   3   1       75.76       78.14      2.14 o 
   7   3   1      351.86      370.49      5.80 o 
   8   3   1      240.14      285.93      6.12 o 
   9   3   1      108.19      113.09      4.48 o 
  10   3   1        8.81        0.91      3.41 o 
 -10   4   1        0.11       -1.34      3.39 o 
  -9   4   1       34.86       25.69      3.21 o 
  -8   4   1        0.23        0.91      2.50 o 
  -7   4   1       32.54       26.46      2.32 o 
  -6   4   1        9.09        7.05      1.11 o 
  -5   4   1        1.58        0.23      0.91 o 
  -4   4   1        5.27        5.89      0.89 o 
  -3   4   1       46.78       47.74      1.46 o 
  -2   4   1      112.51      119.94      1.98 o 
  -1   4   1        0.07        1.62      0.68 o 
   0   4   1       73.85       73.16      1.80 o 
   1   4   1        5.69        4.10      0.66 o 
   2   4   1       20.86       26.46      0.93 o 
   3   4   1       74.81       73.93      1.82 o 
   4   4   1      159.36      181.85      3.25 o 
   5   4   1       23.39       23.16      1.30 o 
   6   4   1        1.52        2.28      1.14 o 
   7   4   1        0.39        1.14      1.59 o 
   8   4   1        6.63        4.32      2.25 o 
   9   4   1        0.45       -2.28      2.50 o 
  -8   5   1        0.59        1.80      2.71 o 
  -7   5   1       21.66       14.56      2.75 o 
  -6   5   1        4.47        5.26      2.07 o 
  -5   5   1       11.81        8.83      1.34 o 
  -4   5   1      131.16      124.60      2.37 o 
  -3   5   1       28.29       27.08      0.93 o 
  -2   5   1       49.60       55.98      2.71 o 
  -1   5   1        4.55        7.53      1.41 o 
   0   5   1        3.18        1.14      1.37 o 
   1   5   1       56.64       63.44      2.89 o 
   2   5   1       56.33       61.53      1.89 o 
   3   5   1       63.26       67.83      1.50 o 
   4   5   1       21.75       20.48      1.37 o 
   5   5   1       10.89       11.63      1.55 o 
   6   5   1        4.60        4.78      1.84 o 
   7   5   1        2.83       -0.23      2.53 o 
   8   5   1        0.93        0.68      2.50 o 
  -6   6   1       18.11       26.62      5.92 o 
  -5   6   1        0.31        3.85      4.96 o 
  -4   6   1       11.86       10.72      2.78 o 
  -3   6   1       15.07       15.50      3.21 o 
  -2   6   1      510.28      578.15     11.60 o 
  -1   6   1        9.37       10.22      1.84 o 
   0   6   1       74.22       67.58      3.23 o 
   1   6   1       18.75       15.27      2.00 o 
   2   6   1       14.07       12.79      2.28 o 
   3   6   1       35.10       30.49      2.50 o 
   4   6   1       14.27        6.35      3.41 o 
   5   6   1       23.39       26.62      6.37 o 
   6   6   1       64.48       64.17      7.26 o 
  -2   7   1       13.51       11.10      3.41 o 
  -1   7   1        4.86       -2.28      4.10 o 
   0   7   1       31.19       36.23      4.19 o 
   1   7   1        0.63       -2.96      4.10 o 
 -12   0   2        7.04       -0.68      4.32 o 
 -11   0   2       34.69       36.23      5.44 o 
 -10   0   2        0.15       -1.62      3.44 o 
  -9   0   2       44.99       33.38      3.85 o 
  -8   0   2      145.60      158.28      4.94 o 
  -7   0   2       57.23       55.52      2.25 o 
  -6   0   2      188.58      187.18      4.55 o 
  -5   0   2       91.65       78.41      2.41 o 
  -4   0   2       41.19       65.37      1.96 o 
  -3   0   2      133.67      135.62      2.82 o 
  -1   0   2      258.10      226.18      6.35 o 
   1   0   2      263.12      247.52      3.80 o 
   2   0   2     4717.81     4108.10    131.50 o 
   3   0   2     3981.91     3795.25     55.75 o 
   5   0   2     1699.47     1767.44     25.37 o 
   6   0   2      976.36      974.08     16.95 o 
   7   0   2        3.57        1.14      1.59 o 
   8   0   2       46.60       45.46      2.23 o 
   9   0   2      514.85      478.41     17.16 o 
  10   0   2        1.04       -2.96      2.96 o 
  11   0   2        0.66       -1.14      4.32 o 
 -12   1   2        5.49       -0.91      2.73 o 
 -11   1   2      118.20      125.95      5.07 o 
 -10   1   2       12.44       14.56      3.00 o 
  -9   1   2        3.55        1.80      1.82 o 
  -8   1   2       26.77       26.14      1.84 o 
  -7   1   2      122.06      116.98      2.62 o 
  -6   1   2     1114.54     1189.11     14.56 o 
  -5   1   2      919.23      917.49     10.06 o 
  -4   1   2        4.08        4.53      0.46 o 
  -3   1   2      258.70      253.26      2.89 o 
  -2   1   2      377.77      347.62      3.94 o 
  -1   1   2       24.76       15.97      0.48 o 
   1   1   2       36.28       34.09      0.71 o 
   2   1   2      219.39      217.65      3.12 o 
   3   1   2        0.86        0.46      0.46 o 
   4   1   2       15.75       29.65      0.98 o 
   5   1   2        1.60        1.62      0.68 o 
   6   1   2       33.73       33.38      1.23 o 
   7   1   2        2.02        2.05      0.91 o 
   8   1   2       37.88       36.59      1.64 o 
   9   1   2       32.78       28.03      1.43 o 
  10   1   2        4.45        4.10      2.50 o 
  11   1   2        1.19       -0.68      2.50 o 
 -12   2   2       11.95       12.99      3.37 o 
 -11   2   2       51.54       40.32      4.03 o 
 -10   2   2        0.00       -1.59      1.59 o 
  -9   2   2       81.10       83.83      3.32 o 
  -8   2   2      300.67      320.07      6.49 o 
  -7   2   2      402.43      395.27      5.39 o 
  -6   2   2        1.45        1.80      0.68 o 
  -5   2   2       70.22       60.60      1.18 o 
  -4   2   2      217.41      218.08      2.66 o 
  -3   2   2      869.66      861.69      8.85 o 
  -2   2   2      950.14      863.47      9.76 o 
  -1   2   2      326.91      328.76      4.37 o 
   0   2   2       74.86       79.75      1.34 o 
   1   2   2       83.39      106.15      1.55 o 
   2   2   2     3606.10     3439.69     38.93 o 
   3   2   2        5.23        6.12      0.68 o 
   4   2   2        0.46        0.91      0.46 o 
   5   2   2       51.27       54.63      1.34 o 
   6   2   2       74.77       70.58      1.52 o 
   7   2   2        0.50        0.68      1.16 o 
   8   2   2       52.41       49.83      2.14 o 
   9   2   2        0.43        0.91      1.57 o 
  10   2   2        2.04        2.96      2.28 o 
  11   2   2       48.61       65.85      4.64 o 
 -11   3   2        0.05        6.12      3.66 o 
 -10   3   2       16.52       18.23      3.60 o 
  -9   3   2        1.11        2.05      2.98 o 
  -8   3   2        1.65        2.50      1.39 o 
  -7   3   2       12.87       12.56      1.39 o 
  -6   3   2       21.61       22.57      1.14 o 
  -5   3   2       19.94       20.21      0.96 o 
  -4   3   2     1385.45     1544.12     15.40 o 
  -3   3   2      330.26      353.26      4.53 o 
  -2   3   2      271.43      300.93      3.66 o 
  -1   3   2      154.07      171.05      2.75 o 
   0   3   2       69.26       55.75      1.34 o 
   1   3   2      250.43      286.46      3.57 o 
   2   3   2      926.01     1070.51     11.86 o 
   3   3   2       82.85       76.02      1.57 o 
   4   3   2        0.01        0.23      0.68 o 
   5   3   2      192.22      192.18      3.34 o 
   6   3   2       88.19       95.25      2.37 o 
   7   3   2     1189.59     1244.88     17.02 o 
   8   3   2      137.21      144.54      3.62 o 
   9   3   2       12.47        4.78      2.50 o 
  10   3   2       26.40       20.75      4.26 o 
 -10   4   2       29.61       28.67      4.53 o 
  -9   4   2      335.69      377.47     14.06 o 
  -8   4   2        1.99        1.80      2.03 o 
  -7   4   2        7.62        5.89      1.62 o 
  -6   4   2        7.34        6.58      0.93 o 
  -5   4   2        3.39        4.53      0.89 o 
  -4   4   2      298.03      344.25      5.03 o 
  -3   4   2       16.79       20.21      0.96 o 
  -2   4   2       56.94       59.64      1.64 o 
  -1   4   2        3.15        2.75      0.71 o 
   0   4   2       80.53       78.41      1.87 o 
   1   4   2       81.59       80.28      2.16 o 
   2   4   2       44.60       51.33      1.30 o 
   3   4   2        0.40        0.23      0.68 o 
   4   4   2        9.82       10.72      0.89 o 
   5   4   2        1.54        2.75      0.91 o 
   6   4   2        1.18       -0.46      1.14 o 
   7   4   2       57.98       60.35      3.28 o 
   8   4   2       10.92       11.83      2.28 o 
   9   4   2        3.14        5.26      2.78 o 
  -9   5   2        1.51        0.68      2.98 o 
  -8   5   2        3.85        6.12      2.75 o 
  -7   5   2        1.25        0.46      2.07 o 
  -6   5   2        8.20       13.43      2.32 o 
  -5   5   2       87.05       70.58      3.30 o 
  -4   5   2       75.81       79.75      1.89 o 
  -3   5   2       35.36       32.68      1.39 o 
  -2   5   2       76.91       82.46      2.18 o 
  -1   5   2        3.53        3.85      1.37 o 
   0   5   2      226.80      232.57      5.53 o 
   1   5   2       16.20       20.07      1.09 o 
   2   5   2       23.98       25.23      1.82 o 
   3   5   2        8.52        8.83      0.73 o 
   4   5   2        0.43        0.46      1.37 o 
   5   5   2        0.27       -1.34      1.37 o 
   6   5   2       10.48       10.72      1.77 o 
   7   5   2       28.70       30.31      3.48 o 
   8   5   2        0.86       -1.14      2.98 o 
  -6   6   2        4.09        6.12      4.78 o 
  -5   6   2        2.69        0.23      3.69 o 
  -4   6   2        0.17       -0.46      2.53 o 
  -3   6   2       35.32       35.68      3.41 o 
  -2   6   2      157.09      170.25      5.51 o 
  -1   6   2        0.01        1.80      1.39 o 
   0   6   2      165.38      176.21      4.80 o 
   1   6   2        2.73        2.05      1.59 o 
   2   6   2        7.58        5.69      2.30 o 
   3   6   2      107.84      108.65      5.03 o 
   4   6   2       14.35        6.12      2.75 o 
   5   6   2        5.16        5.89      4.10 o 
   6   6   2       10.92       12.56      4.80 o 
  -2   7   2       26.98       17.09      4.37 o 
  -1   7   2        3.60        2.50      4.78 o 
   0   7   2        0.86        3.62      4.07 o 
   1   7   2        1.11       -0.46      3.66 o 
 -12   1   3        3.94        5.89      2.71 o 
 -11   1   3       31.05       31.83      3.23 o 
 -10   1   3       27.72       27.56      2.69 o 
  -9   1   3       26.98       29.65      2.30 o 
  -8   1   3      258.45      246.11      5.21 o 
  -7   1   3      309.36      313.63      4.80 o 
  -6   1   3      839.57      829.24     10.42 o 
  -5   1   3      295.15      281.36      3.55 o 
  -4   1   3     2305.94     2102.88     20.75 o 
  -3   1   3       22.87       14.11      0.46 o 
  -2   1   3     1385.61     1450.74     18.39 o 
  -1   1   3        1.71        2.28      0.23 o 
   0   1   3        9.10        4.32      0.25 o 
   1   1   3      142.11      111.18      1.59 o 
   2   1   3      544.79      435.86      5.03 o 
   3   1   3      289.58      263.93      2.94 o 
   4   1   3       16.41       24.32      0.89 o 
   5   1   3       13.03       10.03      0.96 o 
   6   1   3       22.06       29.65      1.16 o 
   7   1   3       45.69       42.28      1.57 o 
   8   1   3       26.74       30.65      1.84 o 
   9   1   3       92.45       82.19      2.73 o 
  10   1   3        1.36        3.39      3.16 o 
  11   1   3        1.16       -1.80      3.16 o 
 -12   2   3        3.01        4.32      3.21 o 
 -11   2   3       12.34       10.22      2.71 o 
 -10   2   3       13.77       18.61      2.73 o 
  -9   2   3      339.74      367.58      8.67 o 
  -8   2   3      101.04      107.40      3.12 o 
  -7   2   3      126.38      125.95      2.71 o 
  -6   2   3       23.14       26.46      0.93 o 
  -5   2   3       18.98       21.43      0.71 o 
  -4   2   3       24.31       38.25      0.93 o 
  -3   2   3     1014.07     1069.51     11.83 o 
  -2   2   3      541.87      501.78      6.08 o 
  -1   2   3       89.13       99.71      1.50 o 
   0   2   3      167.89      153.00      1.87 o 
   1   2   3       21.99       16.84      0.75 o 
   2   2   3     2550.47     2602.64     27.72 o 
   3   2   3       91.54      106.15      1.55 o 
   4   2   3       12.52       12.79      0.64 o 
   5   2   3      163.73      158.28      2.66 o 
   6   2   3       23.64       25.53      1.37 o 
   7   2   3        1.99        4.10      1.16 o 
   8   2   3      189.38      201.92      4.28 o 
   9   2   3       17.48       14.79      2.09 o 
  10   2   3        3.48        6.12      2.23 o 
  11   2   3        9.61       14.56      3.91 o 
 -11   3   3        0.53       10.03      4.78 o 
 -10   3   3       47.24       51.33      4.53 o 
  -9   3   3        2.44        2.05      2.50 o 
  -8   3   3        2.12        2.05      1.59 o 
  -7   3   3       45.59       47.51      1.66 o 
  -6   3   3       35.66       35.86      1.46 o 
  -5   3   3       66.49       60.60      1.41 o 
  -4   3   3       16.70        7.96      0.68 o 
  -3   3   3        5.34        6.12      0.68 o 
  -2   3   3      133.27      135.96      2.12 o 
  -1   3   3      204.89      183.08      2.87 o 
   0   3   3     1189.73     1148.88     14.31 o 
   1   3   3      152.42      135.25      2.12 o 
   2   3   3      169.85      203.20      3.00 o 
   3   3   3       21.32       19.52      0.93 o 
   4   3   3       35.46       27.24      1.09 o 
   5   3   3      860.19      875.91     10.72 o 
   6   3   3      312.87      312.56      4.80 o 
   7   3   3      407.33      398.89      7.24 o 
   8   3   3       33.04       33.04      2.43 o 
   9   3   3       31.82       31.31      3.37 o 
  10   3   3       21.26       21.59      4.48 o 
 -10   4   3       91.93      107.40      6.26 o 
  -9   4   3       54.64       53.31      5.07 o 
  -8   4   3        0.48       -2.28      2.28 o 
  -7   4   3        0.89        2.05      1.11 o 
  -6   4   3        6.45        6.12      1.11 o 
  -5   4   3      111.51      111.18      2.87 o 
  -4   4   3       43.83       44.64      1.41 o 
  -3   4   3       70.06       61.05      1.66 o 
  -2   4   3       23.25       22.30      0.86 o 
  -1   4   3        2.09        3.62      0.68 o 
   0   4   3      347.01      371.06      6.39 o 
   1   4   3       76.66       77.07      2.39 o 
   2   4   3       26.28       31.99      1.18 o 
   3   4   3       11.95       13.22      1.09 o 
   4   4   3        0.31        0.46      0.91 o 
   5   4   3        0.23        0.91      1.14 o 
   6   4   3        1.77        3.39      1.34 o 
   7   4   3       16.36       15.97      2.30 o 
   8   4   3       26.84       26.14      2.46 o 
   9   4   3        1.58       -0.46      3.44 o 
  -9   5   3       14.00       10.03      3.91 o 
  -8   5   3        4.23        7.05      2.96 o 
  -7   5   3        2.07        3.62      2.30 o 
  -6   5   3       38.99       34.79      2.66 o 
  -5   5   3      169.55      168.68      5.10 o 
  -4   5   3       19.10       17.45      0.89 o 
  -3   5   3       21.91       21.59      1.55 o 
  -2   5   3       17.30       19.14      1.18 o 
  -1   5   3       21.53       21.59      1.11 o 
   0   5   3      806.29      852.86     14.97 o 
   1   5   3       86.33       87.47      2.82 o 
   2   5   3       31.50       28.03      1.59 o 
   3   5   3        1.92        0.91      0.68 o 
   4   5   3        5.99        7.28      1.64 o 
   5   5   3        2.10        0.46      1.59 o 
   6   5   3       19.44       22.73      2.30 o 
   7   5   3       21.03       28.51      2.57 o 
   8   5   3        0.52       -1.34      2.94 o 
  -6   6   3        4.89        6.58      6.80 o 
  -5   6   3        1.11        3.62      4.98 o 
  -4   6   3       44.86       44.85      4.64 o 
  -3   6   3       20.56       21.16      2.50 o 
  -2   6   3      133.97      139.87      5.35 o 
  -1   6   3       11.73       11.10      1.62 o 
   0   6   3       32.95       26.14      2.32 o 
   1   6   3       20.93       18.48      3.23 o 
   2   6   3       69.71       82.74      4.12 o 
   3   6   3       25.63       23.00      2.75 o 
   4   6   3        0.58       -1.34      3.39 o 
   5   6   3        4.86        4.10      4.32 o 
  -1   7   3        0.00       -3.39      3.39 o 
   0   7   3       18.65       18.23      5.92 o 
 -12   0   4        2.69        6.80      5.03 o 
 -11   0   4        0.01        0.68      4.32 o 
 -10   0   4       34.06       33.04      4.16 o 
  -9   0   4        2.68        2.96      2.96 o 
  -8   0   4       24.82       17.98      2.05 o 
  -7   0   4        1.90        1.80      1.39 o 
  -6   0   4      331.85      309.89      6.89 o 
  -5   0   4      343.78      391.67      7.76 o 
  -4   0   4     1937.41     1965.47     33.43 o 
  -3   0   4        0.11        0.23      0.68 o 
  -1   0   4       85.73       60.35      1.64 o 
   0   0   4      214.63      205.36      3.89 o 
   1   0   4      128.34      130.75      2.41 o 
   2   0   4      918.67      894.78     12.63 o 
   3   0   4     2253.11     2413.80     32.61 o 
   4   0   4     3489.02     3905.68     58.46 o 
   5   0   4        6.90        7.71      1.18 o 
   6   0   4       98.19      103.06      3.07 o 
   7   0   4      570.69      573.80     18.07 o 
   8   0   4       33.14       39.00      4.53 o 
   9   0   4      326.74      280.36     11.10 o 
  10   0   4        0.23       -0.46      3.21 o 
  11   0   4        4.03        3.16      4.57 o 
 -12   1   4        2.24        2.96      2.75 o 
 -11   1   4        4.46        1.34      2.48 o 
 -10   1   4        0.01        1.14      1.84 o 
  -9   1   4      230.79      223.93      5.42 o 
  -8   1   4      144.16      144.54      3.62 o 
  -7   1   4        1.57        6.35      1.14 o 
  -6   1   4       71.16       70.86      1.27 o 
  -5   1   4       29.44       28.51      0.96 o 
  -4   1   4      337.21      346.51      4.48 o 
  -3   1   4       99.48      110.54      1.59 o 
  -2   1   4    32986.82      656.06     27.06 o 
  -1   1   4      270.76      260.04      2.91 o 
   0   1   4      987.74      976.90     11.31 o 
   1   1   4      305.59      293.65      3.62 o 
   2   1   4       38.90       29.81      0.66 o 
   3   1   4      381.03      387.51      4.16 o 
   4   1   4     1159.21     1222.62     12.65 o 
   5   1   4       11.25        8.21      0.96 o 
   6   1   4       16.33       18.86      1.32 o 
   7   1   4        2.52        3.62      1.37 o 
   8   1   4        1.02        0.46      1.14 o 
   9   1   4       78.87       58.96      3.00 o 
  10   1   4        3.58        7.71      3.60 o 
  11   1   4        8.58       11.42      3.87 o 
 -12   2   4        0.00        1.34      2.71 o 
 -11   2   4        0.58       -0.23      2.30 o 
 -10   2   4        2.07        4.32      2.25 o 
  -9   2   4      727.03      758.70     13.29 o 
  -8   2   4       21.82       21.59      1.55 o 
  -7   2   4        3.67        3.39      0.89 o 
  -6   2   4      134.04      123.26      2.00 o 
  -5   2   4        1.95        1.34      0.46 o 
  -4   2   4      946.91     1085.37     11.92 o 
  -3   2   4      272.26      331.49      4.39 o 
  -2   2   4       97.04       93.20      1.46 o 
  -1   2   4        8.76        3.39      0.46 o 
   0   2   4     1511.18     1480.77     16.25 o 
   1   2   4      574.54      568.77      6.49 o 
   2   2   4     2319.46     2515.65     25.74 o 
   3   2   4       31.96       31.83      0.84 o 
   4   2   4        9.39       10.22      0.68 o 
   5   2   4       22.96       25.23      1.21 o 
   6   2   4      135.06      140.21      2.87 o 
   7   2   4      543.01      560.17     11.42 o 
   8   2   4        5.87        3.16      1.34 o 
   9   2   4        5.11        5.89      2.05 o 
  10   2   4        2.26        4.98      2.69 o 
 -11   3   4        0.45        6.80      4.32 o 
 -10   3   4        3.03       -1.14      2.75 o 
  -9   3   4       52.08       50.47      4.07 o 
  -8   3   4        2.89        1.14      1.37 o 
  -7   3   4       29.14       28.19      1.43 o 
  -6   3   4       42.04       45.05      1.41 o 
  -5   3   4       84.63       81.10      1.64 o 
  -4   3   4       10.47       15.97      0.96 o 
  -3   3   4       80.66       90.31      1.73 o 
  -2   3   4      187.86      188.02      2.48 o 
  -1   3   4        1.07        1.34      0.46 o 
   0   3   4       13.40       15.75      0.96 o 
   1   3   4        1.10        0.46      0.46 o 
   2   3   4        0.58        0.46      0.71 o 
   3   3   4       73.49       74.45      1.57 o 
   4   3   4        1.22        1.80      0.68 o 
   5   3   4     1002.38     1003.47     12.42 o 
   6   3   4      212.68      211.89      3.96 o 
   7   3   4      167.62      170.25      4.73 o 
   8   3   4       15.95       12.24      2.00 o 
   9   3   4        7.78        5.26      2.28 o 
  10   3   4       11.12       13.65      3.91 o 
 -10   4   4       52.81       59.41      5.12 o 
  -9   4   4        1.31        2.75      3.21 o 
  -8   4   4        3.91        2.50      2.96 o 
  -7   4   4        1.98        4.10      1.34 o 
  -6   4   4       13.13       13.43      1.32 o 
  -5   4   4        0.48        0.23      0.91 o 
  -4   4   4       87.71       98.21      2.09 o 
  -3   4   4       17.91       17.98      0.89 o 
  -2   4   4        9.55        9.56      0.66 o 
  -1   4   4        4.91        3.62      0.68 o 
   0   4   4      824.63      914.73     14.61 o 
   1   4   4       12.96       15.97      1.09 o 
   2   4   4        0.93        1.34      0.66 o 
   3   4   4        7.41        6.80      0.96 o 
   4   4   4       34.72       35.86      1.62 o 
   5   4   4      289.38      278.33      4.53 o 
   6   4   4       36.64       38.07      2.23 o 
   7   4   4        6.56        7.05      1.84 o 
   8   4   4        1.15       -0.91      2.28 o 
   9   4   4        3.34        4.78      2.50 o 
  -9   5   4        5.49        5.69      3.16 o 
  -8   5   4       20.91       14.56      3.00 o 
  -7   5   4        5.06        1.80      2.03 o 
  -6   5   4       30.74       22.00      1.84 o 
  -5   5   4       89.84       76.55      2.91 o 
  -4   5   4        3.31        2.50      0.66 o 
  -3   5   4        1.14        2.75      1.16 o 
  -2   5   4       12.68       10.72      0.89 o 
  -1   5   4        3.92        1.80      0.89 o 
   0   5   4     1136.08     1252.34     18.16 o 
   1   5   4        4.28        1.80      1.14 o 
   2   5   4        6.52       10.92      1.59 o 
   3   5   4        2.10        1.80      0.89 o 
   4   5   4        0.00       -0.91      1.34 o 
   5   5   4       20.64       16.59      2.09 o 
   6   5   4       28.04       24.62      2.25 o 
   7   5   4       11.83       20.48      2.73 o 
  -7   6   4        6.48       -3.62      6.60 o 
  -6   6   4        6.08       -8.60      8.60 o 
  -5   6   4        2.34        5.69      5.03 o 
  -4   6   4       78.41       72.13      6.67 o 
  -3   6   4        0.06       -2.07      2.07 o 
  -2   6   4       24.05       26.46      2.96 o 
  -1   6   4        1.58        2.75      1.59 o 
   0   6   4        2.51       -0.23      2.07 o 
   1   6   4       46.06       44.05      3.41 o 
   2   6   4       55.69       47.51      3.32 o 
   3   6   4        7.43        5.46      2.25 o 
   4   6   4        1.20       -5.01      5.01 o 
   5   6   4       15.25        6.80      4.32 o 
 -12   1   5        0.01        7.71      3.19 o 
 -11   1   5        0.96        0.68      2.50 o 
 -10   1   5       40.97       49.42      3.19 o 
  -9   1   5      663.38      704.84     12.01 o 
  -8   1   5      250.56      255.67      5.30 o 
  -7   1   5      174.29      184.72      2.87 o 
  -6   1   5        0.41       -0.23      0.68 o 
  -5   1   5       54.06       72.63      1.55 o 
  -4   1   5      610.35      606.04      6.69 o 
  -3   1   5        2.21        1.34      0.66 o 
  -1   1   5      254.80      265.91      3.44 o 
   0   1   5       44.66       57.11      1.14 o 
   1   1   5      155.53      189.68      2.50 o 
   2   1   5        0.85        0.68      0.46 o 
   3   1   5       65.60       76.82      1.32 o 
   4   1   5       10.88       16.11      0.98 o 
   5   1   5      294.81      285.43      4.07 o 
   6   1   5        5.16        2.28      1.14 o 
   7   1   5       21.44       18.23      1.80 o 
   8   1   5        2.92        2.96      1.34 o 
   9   1   5       25.08       17.98      2.30 o 
  10   1   5        2.16        5.26      2.78 o 
  11   1   5        2.00       -0.91      2.73 o 
 -12   2   5        6.87        5.26      2.78 o 
 -11   2   5        1.09        2.50      2.48 o 
 -10   2   5       43.29       47.10      2.48 o 
  -9   2   5      381.56      389.31      7.74 o 
  -8   2   5       41.16       43.26      1.98 o 
  -7   2   5      166.30      179.42      3.23 o 
  -6   2   5        2.13        3.85      0.71 o 
  -5   2   5        0.31       -0.46      0.46 o 
  -4   2   5     1467.50     1591.91     18.07 o 
  -3   2   5       63.50       70.33      1.52 o 
  -2   2   5      175.32      202.77      3.00 o 
  -1   2   5       10.04       14.79      0.46 o 
   0   2   5      667.97      719.34      8.10 o 
   1   2   5     1428.00     1560.78     17.89 o 
   2   2   5      835.58      859.92      9.74 o 
   3   2   5        0.11       -0.23      0.68 o 
   4   2   5       64.98       62.71      1.43 o 
   5   2   5       13.84       10.03      1.14 o 
   6   2   5      106.90      121.60      3.32 o 
   7   2   5      398.45      412.86      7.96 o 
   8   2   5       19.42       23.89      2.07 o 
   9   2   5       21.23       21.59      2.53 o 
  10   2   5        5.40        0.91      3.85 o 
 -11   3   5       15.57       20.75      5.23 o 
 -10   3   5        5.23       11.10      3.41 o 
  -9   3   5        4.98        6.12      3.66 o 
  -8   3   5       33.49       34.79      1.77 o 
  -7   3   5        4.75        6.58      1.16 o 
  -6   3   5      116.13      123.92      2.34 o 
  -5   3   5       30.56       33.04      1.21 o 
  -4   3   5       56.19       56.43      1.82 o 
  -3   3   5       25.13       23.44      0.89 o 
  -2   3   5        7.38        8.40      0.43 o 
  -1   3   5      152.33      147.09      2.57 o 
   0   3   5       85.51       76.82      1.32 o 
   1   3   5       12.14       14.56      0.68 o 
   2   3   5      117.65      127.31      2.39 o 
   3   3   5       72.30       61.30      1.41 o 
   4   3   5       80.11       74.45      1.82 o 
   5   3   5      633.49      634.60      8.35 o 
   6   3   5      101.79      107.40      3.12 o 
   7   3   5       17.62       12.24      1.80 o 
   8   3   5       13.16       11.83      2.28 o 
   9   3   5        8.62       14.11      2.73 o 
 -10   4   5        8.90       12.56      4.07 o 
  -9   4   5       27.58       30.31      4.48 o 
  -8   4   5        1.35        3.85      2.48 o 
  -7   4   5       15.68       13.65      1.34 o 
  -6   4   5      850.99      876.82     15.18 o 
  -5   4   5      210.70      198.92      3.82 o 
  -4   4   5       36.65       34.61      1.07 o 
  -3   4   5        5.25        6.80      0.71 o 
  -2   4   5        0.45        0.00      2.28 o 
  -1   4   5      212.31      237.67      4.19 o 
   0   4   5        7.95       11.42      1.11 o 
   1   4   5       15.24       17.34      1.14 o 
   2   4   5       54.00       55.09      1.57 o 
   3   4   5       38.72       37.32      1.30 o 
   4   4   5       23.27       23.60      1.32 o 
   5   4   5      498.19      522.97      8.97 o 
   6   4   5        1.75        0.00      2.28 o 
   7   4   5       16.59       15.02      2.12 o 
   8   4   5        1.19        1.14      2.30 o 
  -9   5   5        0.44       -2.28      3.41 o 
  -8   5   5       15.57       16.59      3.19 o 
  -7   5   5        0.14       -1.80      2.03 o 
  -6   5   5       18.02       11.83      2.28 o 
  -5   5   5       15.19       12.04      0.93 o 
  -4   5   5        1.97        0.91      0.68 o 
  -3   5   5        1.89        0.00      2.28 o 
  -2   5   5       45.88       39.39      1.14 o 
  -1   5   5       12.32       12.99      1.09 o 
   0   5   5      292.66      299.88      5.76 o 
   1   5   5        4.63        4.98      1.34 o 
   2   5   5        8.40        5.69      1.37 o 
   3   5   5        2.23        2.50      1.14 o 
   4   5   5       53.09       52.20      2.84 o 
   5   5   5        2.53        0.91      1.80 o 
   6   5   5        7.34        6.35      1.82 o 
   7   5   5        6.07        7.53      2.73 o 
  -7   6   5        0.35        7.28      4.55 o 
  -6   6   5        0.44       -2.75      6.17 o 
  -5   6   5        2.29       -1.34      4.30 o 
  -4   6   5       41.81       37.14      4.60 o 
  -3   6   5        4.37       -1.34      2.94 o 
  -2   6   5       11.30       17.09      2.50 o 
  -1   6   5        0.16        0.00      2.28 o 
   0   6   5        2.17        0.68      1.59 o 
   1   6   5       22.67       25.53      2.75 o 
   2   6   5       55.40       71.36      4.07 o 
   3   6   5        1.75        3.39      2.50 o 
   4   6   5        0.74        0.23      3.69 o 
   5   6   5        1.23        3.16      5.42 o 
 -13   0   6        7.43        2.75      3.66 o 
 -12   0   6       17.78       31.99      5.30 o 
 -11   0   6       29.58       35.86      4.53 o 
 -10   0   6        0.02       -3.16      3.16 o 
  -9   0   6       24.99       21.59      2.66 o 
  -8   0   6        1.91        2.96      1.62 o 
  -7   0   6       64.48       60.60      3.05 o 
  -6   0   6       26.76       24.78      2.09 o 
  -5   0   6      150.67      145.99      4.00 o 
  -4   0   6     1324.78     1223.69     25.33 o 
  -3   0   6       12.71        8.21      1.11 o 
  -2   0   6     4599.82     4238.69     98.21 o 
  -1   0   6      226.28      219.42      4.91 o 
   0   0   6       31.34       30.49      1.16 o 
   1   0   6      264.69      273.33      4.48 o 
   2   0   6       75.55      134.57      2.80 o 
   3   0   6      425.63      476.43      7.90 o 
   4   0   6       95.88      125.95      3.05 o 
   5   0   6        3.62        3.39      1.34 o 
   6   0   6       39.54       43.26      2.98 o 
   7   0   6      230.67      184.72      6.14 o 
   8   0   6       26.90       30.31      4.16 o 
   9   0   6      105.74      108.33      7.21 o 
  10   0   6        3.27        1.34      3.39 o 
 -12   1   6        3.70        0.68      2.28 o 
 -11   1   6        0.06        2.50      2.05 o 
 -10   1   6       84.20       88.31      3.96 o 
  -9   1   6      611.38      619.49     11.26 o 
  -8   1   6       27.92       30.99      1.84 o 
  -7   1   6        0.71        0.46      0.71 o 
  -6   1   6        3.24        4.78      0.66 o 
  -5   1   6      109.42      104.28      1.84 o 
  -4   1   6      547.72      541.74      8.42 o 
  -3   1   6      907.52      843.19     11.38 o 
  -2   1   6     2583.54     2716.21     40.89 o 
  -1   1   6      447.16      474.45      5.92 o 
   0   1   6       23.30       15.75      0.73 o 
   1   1   6      124.76      113.73      1.93 o 
   2   1   6     1497.95     1493.56     15.15 o 
   3   1   6      539.31      573.10      6.51 o 
   4   1   6      156.03      134.91      2.09 o 
   5   1   6        1.24        0.91      0.91 o 
   6   1   6        1.34        0.68      1.39 o 
   7   1   6       52.05       39.18      2.46 o 
   8   1   6       15.94       18.86      2.09 o 
   9   1   6        0.86       -2.07      2.07 o 
  10   1   6        0.09        2.50      2.48 o 
 -12   2   6        6.30        5.26      2.78 o 
 -11   2   6       23.53       34.79      3.21 o 
 -10   2   6       49.44       46.49      2.46 o 
  -9   2   6       14.42       13.65      1.57 o 
  -8   2   6      308.92      334.81      5.53 o 
  -7   2   6       52.68       49.42      1.71 o 
  -6   2   6       33.58       43.26      1.18 o 
  -5   2   6      253.88      265.91      3.44 o 
  -4   2   6     1529.83     1581.10     19.20 o 
  -3   2   6       24.69       22.73      0.73 o 
  -2   2   6      679.61      788.06      8.46 o 
  -1   2   6      159.87      157.14      2.64 o 
   0   2   6      400.36      469.88      5.89 o 
   1   2   6      187.21      205.79      3.03 o 
   2   2   6       22.63       25.53      0.91 o 
   3   2   6       29.92       31.15      1.18 o 
   4   2   6      150.53      144.54      2.55 o 
   5   2   6      316.89      326.03      5.44 o 
   6   2   6      740.44      782.98     13.52 o 
   7   2   6       52.55       40.91      2.32 o 
   8   2   6       29.98       24.32      2.09 o 
   9   2   6       20.87       23.89      2.80 o 
  10   2   6        0.37       -0.68      3.66 o 
 -11   3   6       33.24       29.81      4.62 o 
 -10   3   6        3.43        5.46      2.96 o 
  -9   3   6       20.95       25.53      3.80 o 
  -8   3   6        0.18        0.23      1.16 o 
  -7   3   6        3.14       -0.23      0.91 o 
  -6   3   6      101.65      101.53      2.14 o 
  -5   3   6      173.40      175.41      4.00 o 
  -4   3   6       18.47       16.59      1.34 o 
  -3   3   6        1.02        1.80      0.89 o 
  -2   3   6      720.54      720.14      8.90 o 
  -1   3   6        1.89        1.34      0.46 o 
   0   3   6      195.95      190.50      2.91 o 
   1   3   6        3.65        4.53      0.71 o 
   2   3   6       92.50       93.20      1.75 o 
   3   3   6       31.46       28.83      1.14 o 
   4   3   6       44.02       41.09      1.55 o 
   5   3   6      132.81      131.43      3.46 o 
   6   3   6        7.89        5.26      1.80 o 
   7   3   6        1.48       -0.68      1.82 o 
   8   3   6        8.81        4.98      2.30 o 
   9   3   6       33.42       36.23      3.28 o 
 -10   4   6        0.11       -3.39      3.39 o 
  -9   4   6        2.93        7.96      2.73 o 
  -8   4   6        0.85        0.23      2.07 o 
  -7   4   6       53.38       49.20      2.96 o 
  -6   4   6       10.22       17.70      2.03 o 
  -5   4   6       15.58       14.11      1.59 o 
  -4   4   6       76.22       76.55      2.37 o 
  -3   4   6        1.24        2.96      0.68 o 
  -2   4   6       75.35       73.68      1.82 o 
  -1   4   6       61.68       62.23      1.91 o 
   0   4   6      309.26      323.84      5.44 o 
   1   4   6        1.31        0.91      0.68 o 
   2   4   6       11.13       11.42      1.11 o 
   3   4   6        0.04        0.91      0.91 o 
   4   4   6       63.75       61.76      2.14 o 
   5   4   6      488.16      516.76     11.65 o 
   6   4   6        1.04       -0.91      1.80 o 
   7   4   6       11.18       15.02      2.69 o 
   8   4   6        3.57        4.98      2.69 o 
  -9   5   6        1.16        0.00      2.28 o 
  -8   5   6       15.86       20.48      2.73 o 
  -7   5   6        0.82        0.46      2.07 o 
  -6   5   6       43.49       43.85      3.19 o 
  -5   5   6        0.51       -0.68      1.39 o 
  -4   5   6       34.93       36.23      2.73 o 
  -3   5   6        3.69        3.16      1.14 o 
  -2   5   6      206.29      208.39      3.91 o 
  -1   5   6       48.35       45.87      1.84 o 
   0   5   6        0.23       -1.11      1.11 o 
   1   5   6       42.69       38.25      1.87 o 
   2   5   6       48.46       58.02      2.30 o 
   3   5   6       61.67       57.11      3.19 o 
   4   5   6       89.33       83.28      3.30 o 
   5   5   6       20.23       21.87      2.25 o 
   6   5   6        0.52        0.68      2.05 o 
   7   5   6        0.00       -2.28      2.28 o 
  -6   6   6        0.04       -4.80      4.80 o 
  -5   6   6       17.60       12.04      4.82 o 
  -4   6   6       18.43       17.70      4.57 o 
  -3   6   6        0.59       -0.46      2.98 o 
  -2   6   6       25.21       22.73      2.43 o 
  -1   6   6        0.47        1.34      2.03 o 
   0   6   6        5.09        6.80      2.05 o 
   1   6   6        9.97       10.42      2.23 o 
   2   6   6        1.20        0.68      2.28 o 
   3   6   6        0.38        3.85      2.73 o 
   4   6   6        1.27        2.96      5.23 o 
 -13   1   7        6.30       -2.50      2.73 o 
 -12   1   7        5.39        2.50      2.96 o 
 -11   1   7      105.33      113.41      5.14 o 
 -10   1   7      227.90      248.48      7.12 o 
  -9   1   7       89.13       85.22      3.07 o 
  -8   1   7       13.21       11.63      0.93 o 
  -7   1   7       18.48       16.34      0.86 o 
  -6   1   7        0.58        0.23      0.68 o 
  -5   1   7      233.54      236.28      4.64 o 
  -4   1   7      685.98      723.39      9.74 o 
  -3   1   7       20.84       33.38      1.39 o 
  -2   1   7       96.46      101.85      1.52 o 
  -1   1   7       15.26       12.56      0.64 o 
   0   1   7     4882.61     4800.21     71.06 o 
   1   1   7     1018.80     1087.35     11.95 o 
   2   1   7     1969.08     2172.63     22.50 o 
   3   1   7      690.88      706.44      8.01 o 
   4   1   7      336.92      339.79      4.46 o 
   5   1   7       17.99       14.11      1.37 o 
   6   1   7      107.16      104.60      3.09 o 
   7   1   7      328.99      307.78      6.87 o 
   8   1   7        0.29        0.68      1.82 o 
   9   1   7        2.04        3.62      2.07 o 
  10   1   7        2.63       -0.23      3.00 o 
 -12   2   7        0.79       -2.50      2.73 o 
 -11   2   7        0.34       -1.34      1.82 o 
 -10   2   7        5.26        2.96      1.62 o 
  -9   2   7        8.28        7.28      1.39 o 
  -8   2   7      206.87      203.63      3.87 o 
  -7   2   7      119.44      125.29      2.37 o 
  -6   2   7      217.95      259.54      3.89 o 
  -5   2   7      144.01      150.41      2.59 o 
  -4   2   7      296.47      327.67      4.91 o 
  -3   2   7        0.85        2.28      0.46 o 
  -2   2   7     1694.31     1684.70     19.82 o 
  -1   2   7       56.68       51.77      1.09 o 
   0   2   7      841.99      921.13     10.08 o 
   1   2   7       66.71       61.76      1.43 o 
   2   2   7        0.15        1.34      0.66 o 
   3   2   7        4.44        3.16      0.71 o 
   4   2   7        0.10        0.23      0.91 o 
   5   2   7     1113.30     1090.33     17.93 o 
   6   2   7      189.22      212.78      5.28 o 
   7   2   7        0.02       -1.14      1.37 o 
   8   2   7        0.94       -1.14      1.84 o 
   9   2   7        2.51        1.80      2.03 o 
  10   2   7       12.83        9.28      4.51 o 
 -11   3   7        5.98       11.10      4.12 o 
 -10   3   7        0.63        1.80      2.96 o 
  -9   3   7       17.19       20.48      2.46 o 
  -8   3   7        1.98        4.53      1.16 o 
  -7   3   7       15.31       11.42      0.91 o 
  -6   3   7        0.38        2.05      1.39 o 
  -5   3   7       16.18       12.24      1.37 o 
  -4   3   7       19.55       18.86      1.32 o 
  -3   3   7        8.11        6.80      0.96 o 
  -2   3   7       11.83        7.96      0.68 o 
  -1   3   7       14.52       14.56      0.68 o 
   0   3   7      101.00      104.28      1.84 o 
   1   3   7       27.24       26.92      1.09 o 
   2   3   7        3.14        4.78      0.93 o 
   3   3   7       90.83       86.35      1.68 o 
   4   3   7       35.91       31.99      1.55 o 
   5   3   7       83.84       80.55      2.98 o 
   6   3   7       15.05       19.41      2.00 o 
   7   3   7        4.38       -0.46      2.30 o 
   8   3   7       24.58       22.30      2.71 o 
   9   3   7       57.81       66.35      4.19 o 
 -10   4   7        1.47       -4.32      4.32 o 
  -9   4   7        0.97       -1.80      2.28 o 
  -8   4   7       11.29       11.42      2.55 o 
  -7   4   7      149.34      125.95      4.39 o 
  -6   4   7      342.64      348.19      7.33 o 
  -5   4   7       69.12       62.01      2.62 o 
  -4   4   7       69.90       76.55      2.37 o 
  -3   4   7       80.25       86.90      2.25 o 
  -2   4   7      381.24      362.98      5.76 o 
  -1   4   7      336.90      357.25      6.85 o 
   0   4   7       36.68       40.53      1.16 o 
   1   4   7        4.49        5.89      0.89 o 
   2   4   7        2.82        2.96      0.93 o 
   3   4   7      260.22      273.83      4.98 o 
   4   4   7       28.75       32.68      2.07 o 
   5   4   7       25.45       25.53      2.28 o 
   6   4   7        0.05       -2.05      2.05 o 
   7   4   7       27.95       22.73      2.73 o 
   8   4   7        8.37       11.63      2.98 o 
  -9   5   7        0.39       -0.23      3.69 o 
  -8   5   7        2.43        2.96      2.96 o 
  -7   5   7        0.00        0.68      2.05 o 
  -6   5   7       87.27       89.74      4.28 o 
  -5   5   7        0.20       -0.91      1.34 o 
  -4   5   7        8.04        4.32      1.57 o 
  -3   5   7        2.74        2.05      0.68 o 
  -2   5   7      326.24      335.36      7.19 o 
  -1   5   7        0.00        0.23      1.16 o 
   0   5   7        1.23        2.05      1.11 o 
   1   5   7        0.34        0.46      1.14 o 
   2   5   7        0.37        4.10      1.59 o 
   3   5   7       21.98       20.75      1.80 o 
   4   5   7       54.63       49.83      2.78 o 
   5   5   7        3.98        5.26      2.07 o 
   6   5   7       10.35        9.10      2.28 o 
  -6   6   7        0.25       -1.14      6.62 o 
  -5   6   7        0.00        2.28      4.10 o 
  -4   6   7        9.30       14.56      3.91 o 
  -3   6   7        0.00       -1.14      3.87 o 
  -2   6   7       30.05       28.51      4.03 o 
  -1   6   7        7.79        6.80      2.28 o 
   0   6   7        0.67        0.46      2.30 o 
   1   6   7       18.33       20.48      2.46 o 
   2   6   7        7.25        7.28      2.94 o 
   3   6   7        0.02        3.16      3.16 o 
   4   6   7        1.37        0.46      2.75 o 
 -13   0   8        0.47        0.46      5.03 o 
 -12   0   8       18.71       27.24      5.51 o 
 -11   0   8      141.15      173.03      7.94 o 
 -10   0   8      160.47      165.56      8.15 o 
  -9   0   8       25.59       18.61      2.48 o 
  -8   0   8        0.22       -0.23      0.68 o 
  -7   0   8        0.05        0.00      2.28 o 
  -6   0   8      620.80      580.33     14.54 o 
  -5   0   8       41.38       40.91      2.32 o 
  -4   0   8     1236.07     1206.85     24.10 o 
  -3   0   8       34.22       34.79      2.14 o 
  -2   0   8       35.82       25.08      1.37 o 
  -1   0   8      521.94      479.07      8.58 o 
   0   0   8     1295.27     1183.92     18.68 o 
   1   0   8      585.52      580.33      9.44 o 
   2   0   8      688.84      636.13      9.90 o 
   3   0   8       20.13       18.61      1.30 o 
   4   0   8       73.05       70.86      2.28 o 
   5   0   8       51.41       49.83      2.98 o 
   6   0   8       70.91       87.47      4.23 o 
   7   0   8       11.83        7.96      2.98 o 
   8   0   8        0.75        4.78      2.71 o 
   9   0   8       15.30        8.65      3.64 o 
  10   0   8        0.81        4.78      4.55 o 
 -13   1   8        0.01        0.46      3.21 o 
 -12   1   8        0.05       -2.75      2.75 o 
 -11   1   8      270.96      296.24      8.31 o 
 -10   1   8       30.42       27.08      2.21 o 
  -9   1   8       39.65       39.39      2.28 o 
  -8   1   8        0.33        0.23      0.91 o 
  -7   1   8       58.85       57.57      1.59 o 
  -6   1   8       68.21       85.78      2.53 o 
  -5   1   8      494.70      519.51      8.94 o 
  -4   1   8     1273.06     1346.95     17.73 o 
  -3   1   8        6.70        9.56      0.93 o 
  -2   1   8        2.54        2.05      0.48 o 
  -1   1   8      160.43      188.84      2.91 o 
   0   1   8     3998.58     4203.40     64.55 o 
   1   1   8      588.23      603.81      7.42 o 
   2   1   8     1383.08     1527.58     16.50 o 
   3   1   8       63.28       65.85      1.71 o 
   4   1   8        4.17        2.96      0.93 o 
   5   1   8       14.74       12.79      1.62 o 
   6   1   8       92.46       97.62      3.28 o 
   7   1   8      116.33       90.88      3.73 o 
   8   1   8        2.28        2.50      2.30 o 
   9   1   8        1.81        1.62      2.07 o 
  10   1   8        2.63        5.69      3.39 o 
 -12   2   8        8.64        9.74      2.91 o 
 -11   2   8        0.56       -1.82      1.82 o 
 -10   2   8        0.00       -1.84      1.84 o 
  -9   2   8      107.10      110.22      2.84 o 
  -8   2   8      197.96      211.03      3.94 o 
  -7   2   8      130.15      136.66      2.82 o 
  -6   2   8        7.22       12.99      0.86 o 
  -5   2   8        7.34        7.96      0.93 o 
  -4   2   8     2215.57     2443.54     32.81 o 
  -3   2   8        9.24       11.42      0.91 o 
  -2   2   8      423.15      383.37      5.32 o 
  -1   2   8        4.33       10.03      0.66 o 
   0   2   8       34.35       56.43      1.37 o 
   1   2   8       33.27       32.52      1.21 o 
   2   2   8      282.53      287.48      4.10 o 
   3   2   8        9.96        9.10      0.91 o 
   4   2   8        5.06        3.85      1.37 o 
   5   2   8      747.86      782.14     16.88 o 
   6   2   8        0.44       -1.57      1.57 o 
   7   2   8       92.63       74.98      3.14 o 
   8   2   8        0.48       -2.05      2.05 o 
   9   2   8       26.73       34.97      3.21 o 
 -11   3   8        1.24        9.28      4.05 o 
 -10   3   8        0.00        2.50      3.21 o 
  -9   3   8        0.04       -1.14      2.30 o 
  -8   3   8       29.02       27.56      1.75 o 
  -7   3   8       20.09       12.99      0.86 o 
  -6   3   8       78.09       84.40      2.50 o 
  -5   3   8       27.98       21.43      1.55 o 
  -4   3   8       43.02       40.91      1.73 o 
  -3   3   8        6.58        6.12      0.68 o 
  -2   3   8      139.15      137.37      2.12 o 
  -1   3   8       48.83       52.86      1.32 o 
   0   3   8        0.09        0.68      0.68 o 
   1   3   8       51.20       60.12      1.64 o 
   2   3   8       21.29       21.16      1.11 o 
   3   3   8        3.95        4.32      1.14 o 
   4   3   8       21.74       29.33      1.80 o 
   5   3   8       67.31       74.98      3.14 o 
   6   3   8        0.28       -1.82      1.82 o 
   7   3   8        9.11        6.12      2.23 o 
   8   3   8        0.00        0.68      2.28 o 
   9   3   8       10.02        2.28      2.96 o 
 -10   4   8       14.97       14.34      4.57 o 
  -9   4   8        5.93        4.32      2.96 o 
  -8   4   8       21.20       17.45      3.14 o 
  -7   4   8      119.50      102.76      3.98 o 
  -6   4   8        0.32        1.34      1.37 o 
  -5   4   8        0.90        0.91      1.34 o 
  -4   4   8       16.10       22.00      1.14 o 
  -3   4   8        6.09        4.53      0.89 o 
  -2   4   8     2631.76     2698.94     43.89 o 
  -1   4   8       10.28       12.79      0.64 o 
   0   4   8       36.46       28.67      1.14 o 
   1   4   8        0.76        0.00      2.28 o 
   2   4   8        1.04        0.23      0.91 o 
   3   4   8      626.83      666.14     11.67 o 
   4   4   8      271.62      260.52      5.85 o 
   5   4   8        0.93        0.91      1.57 o 
   6   4   8        0.33        1.80      2.03 o 
   7   4   8        2.64       -0.46      2.53 o 
  -9   5   8        0.01        0.91      3.62 o 
  -8   5   8        1.48        5.89      3.89 o 
  -7   5   8        1.68        3.16      2.48 o 
  -6   5   8       12.12        9.10      2.28 o 
  -5   5   8        0.49        3.16      1.34 o 
  -4   5   8       62.51       50.47      3.00 o 
  -3   5   8       15.25       14.11      2.05 o 
  -2   5   8        0.00        0.23      1.16 o 
  -1   5   8        9.28        6.35      1.14 o 
   0   5   8        4.31        6.80      1.57 o 
   1   5   8        0.02       -0.68      1.16 o 
   2   5   8        1.33        0.00      2.28 o 
   3   5   8        2.24        2.96      1.62 o 
   4   5   8        0.25       -1.62      1.62 o 
   5   5   8       17.21       21.43      2.53 o 
   6   5   8       11.05        6.12      3.21 o 
  -6   6   8        4.73        0.23      4.37 o 
  -5   6   8        3.60        8.83      3.69 o 
  -4   6   8        8.70        3.85      3.62 o 
  -3   6   8        3.38        2.28      2.73 o 
  -2   6   8       14.01       14.34      4.12 o 
  -1   6   8        3.66        4.78      2.30 o 
   0   6   8        0.00        0.68      1.82 o 
   1   6   8        3.37        3.39      2.05 o 
   2   6   8        0.32       -2.75      2.75 o 
   3   6   8        5.34        3.85      3.19 o 
 -13   1   9        1.93        0.46      3.21 o 
 -12   1   9        6.60        8.21      3.21 o 
 -11   1   9      290.26      294.67      8.28 o 
 -10   1   9        0.54        2.75      1.84 o 
  -9   1   9        0.13        0.23      0.91 o 
  -8   1   9       60.69       53.75      1.77 o 
  -7   1   9       10.25       14.11      1.37 o 
  -6   1   9     1427.43     1579.89     23.98 o 
  -5   1   9      169.84      183.49      3.28 o 
  -4   1   9     1381.54     1385.98     17.98 o 
  -3   1   9        5.27        2.50      0.91 o 
  -2   1   9        4.46        6.12      0.68 o 
  -1   1   9      644.34      640.70      7.65 o 
   0   1   9      893.00      992.99     11.40 o 
   1   1   9      239.01      272.33      3.98 o 
   2   1   9      389.98      430.83      5.64 o 
   3   1   9        1.31        0.68      0.68 o 
   4   1   9      281.43      289.01      5.64 o 
   5   1   9     1165.13     1216.30     21.05 o 
   6   1   9       17.48       17.45      1.77 o 
   7   1   9       72.60       62.23      3.09 o 
   8   1   9        3.72        5.89      2.05 o 
   9   1   9        3.38       -1.34      2.71 o 
 -12   2   9        2.61        3.85      2.48 o 
 -11   2   9        5.05        2.28      1.82 o 
 -10   2   9       56.93       59.64      3.50 o 
  -9   2   9       17.34       12.04      1.16 o 
  -8   2   9       14.24       16.59      1.11 o 
  -7   2   9       30.80       31.15      1.34 o 
  -6   2   9       15.71       17.34      0.89 o 
  -5   2   9        1.20        1.34      0.91 o 
  -4   2   9     6112.01     6136.26    200.88 o 
  -3   2   9        2.42        2.50      0.48 o 
  -2   2   9      102.71      104.28      2.16 o 
  -1   2   9        0.05        0.23      0.46 o 
   0   2   9       40.34       43.05      1.39 o 
   1   2   9      121.63      144.90      2.55 o 
   2   2   9      157.46      160.17      2.66 o 
   3   2   9        0.00        0.91      0.91 o 
   4   2   9      139.73      142.74      3.96 o 
   5   2   9      264.61      258.58      7.28 o 
   6   2   9       34.29       27.08      2.50 o 
   7   2   9       77.27       59.41      3.25 o 
   8   2   9        1.15        2.96      2.28 o 
   9   2   9        9.21       13.22      3.39 o 
 -11   3   9        7.01        4.10      3.85 o 
 -10   3   9        0.06       -1.62      2.30 o 
  -9   3   9        4.31        4.98      2.30 o 
  -8   3   9      138.26      152.64      3.34 o 
  -7   3   9       62.40       50.26      2.57 o 
  -6   3   9       21.89       16.11      2.05 o 
  -5   3   9       53.19       57.80      2.07 o 
  -4   3   9       49.75       61.53      2.14 o 
  -3   3   9        9.26       10.92      1.09 o 
  -2   3   9      468.41      509.25      6.80 o 
  -1   3   9        6.03        9.10      0.73 o 
   0   3   9       12.25       13.43      0.89 o 
   1   3   9       61.25       68.58      1.75 o 
   2   3   9       12.59       11.83      1.14 o 
   3   3   9        1.46        0.91      1.14 o 
   4   3   9       13.17       10.03      1.62 o 
   5   3   9        9.88       10.03      1.82 o 
   6   3   9       13.90       10.92      2.09 o 
   7   3   9       10.43        8.40      2.53 o 
   8   3   9        1.04        0.68      2.28 o 
 -10   4   9       17.67       22.57      3.87 o 
  -9   4   9        3.64        7.05      3.21 o 
  -8   4   9      112.04       93.20      4.37 o 
  -7   4   9       60.70       48.79      2.96 o 
  -6   4   9        0.81        2.28      1.59 o 
  -5   4   9        9.31        7.28      1.39 o 
  -4   4   9       15.40       13.22      1.32 o 
  -3   4   9       11.70       12.04      1.37 o 
  -2   4   9      810.08      840.58     11.38 o 
  -1   4   9        1.22        1.34      0.66 o 
   0   4   9        0.34        0.23      0.68 o 
   1   4   9       53.24       55.29      1.57 o 
   2   4   9        6.89        5.46      1.14 o 
   3   4   9      548.63      601.61     11.83 o 
   4   4   9        6.46        9.74      2.07 o 
   5   4   9        0.50        2.05      2.03 o 
   6   4   9        8.55        5.69      2.53 o 
   7   4   9       17.39       18.61      3.12 o 
  -9   5   9        4.56        3.39      4.05 o 
  -8   5   9       46.32       46.90      5.17 o 
  -7   5   9       34.98       32.52      4.12 o 
  -6   5   9        0.09       -2.69      2.69 o 
  -5   5   9        3.82       -1.80      2.71 o 
  -4   5   9       47.19       53.52      3.75 o 
  -3   5   9        9.78        8.40      1.84 o 
  -2   5   9       69.30       62.01      1.43 o 
  -1   5   9        4.10        3.39      1.11 o 
   0   5   9        0.01        2.75      1.16 o 
   1   5   9        0.87       -0.68      1.39 o 
   2   5   9        2.61       -1.62      1.84 o 
   3   5   9      214.05      223.47      5.87 o 
   4   5   9        2.27        1.14      2.07 o 
   5   5   9        2.86        0.00      2.28 o 
  -6   6   9        7.23        9.74      4.53 o 
  -5   6   9        0.18       -0.91      2.73 o 
  -4   6   9        2.82        6.80      3.14 o 
  -3   6   9        3.14        2.75      2.75 o 
  -2   6   9        1.98        1.34      2.48 o 
  -1   6   9       10.99       10.92      3.39 o 
   0   6   9        8.85        8.40      2.28 o 
   1   6   9        0.22       -2.28      2.28 o 
   2   6   9        0.71        0.46      2.75 o 
   3   6   9        1.47        3.62      3.62 o 
 -13   0  10        0.21        4.78      5.01 o 
 -12   0  10      130.32      145.63      8.74 o 
 -11   0  10     1045.39     1149.90     35.82 o 
 -10   0  10       25.39       27.72      4.12 o 
  -9   0  10       21.73       22.00      1.41 o 
  -8   0  10        5.00       11.63      2.98 o 
  -7   0  10        0.09        0.46      2.30 o 
  -6   0  10      493.29      510.61     12.95 o 
  -5   0  10      200.43      184.31      4.91 o 
  -4   0  10      660.76      642.22     14.52 o 
  -3   0  10      531.36      586.16     11.70 o 
  -2   0  10       33.33       29.17      1.64 o 
  -1   0  10       44.91       55.29      1.57 o 
   0   0  10       94.22       94.66      2.64 o 
   1   0  10      163.59      164.79      4.26 o 
   2   0  10       29.62       35.86      1.98 o 
   3   0  10      284.32      263.93      5.39 o 
   4   0  10        1.81        0.00      2.28 o 
   5   0  10       41.41       41.87      2.94 o 
   6   0  10       27.54       32.33      3.44 o 
   7   0  10        7.11        6.35      2.96 o 
   8   0  10       12.56       11.63      3.19 o 
   9   0  10        0.30       -1.80      3.60 o 
 -13   1  10        0.18       -1.62      2.53 o 
 -12   1  10       29.16       28.51      3.71 o 
 -11   1  10       77.99       83.01      4.94 o 
 -10   1  10        0.14       -1.34      1.82 o 
  -9   1  10        3.98        4.53      1.16 o 
  -8   1  10        0.45        0.00      2.28 o 
  -7   1  10       44.46       42.28      2.34 o 
  -6   1  10      327.86      351.56      6.78 o 
  -5   1  10        1.84        1.62      0.91 o 
  -4   1  10       79.07       78.14      2.39 o 
  -3   1  10      184.87      173.03      2.78 o 
  -2   1  10      112.73      127.99      2.39 o 
  -1   1  10     1063.37     1152.97     13.31 o 
   0   1  10      114.35      112.77      2.25 o 
   1   1  10      116.77      137.03      2.12 o 
   2   1  10        2.42        3.62      0.91 o 
   3   1  10      118.06      110.22      2.21 o 
   4   1  10      484.90      496.39     10.08 o 
   5   1  10      462.44      430.20      8.76 o 
   6   1  10       90.46       94.66      3.53 o 
   7   1  10       10.57       11.10      2.53 o 
   8   1  10        0.61        5.46      3.39 o 
   9   1  10        6.17        6.58      3.16 o 
 -12   2  10        0.08       -4.07      4.07 o 
 -11   2  10       16.98       17.34      2.50 o 
 -10   2  10       38.61       34.97      1.96 o 
  -9   2  10       19.90       19.14      1.59 o 
  -8   2  10       49.98       53.75      1.98 o 
  -7   2  10       59.47       62.01      1.91 o 
  -6   2  10        1.26        2.50      0.66 o 
  -5   2  10       22.06       19.41      0.66 o 
  -4   2  10     3804.94     4033.04     63.23 o 
  -3   2  10      113.05      106.76      2.18 o 
  -2   2  10       28.06       27.72      1.11 o 
  -1   2  10       18.26       20.07      0.96 o 
   0   2  10       13.88       16.84      0.86 o 
   1   2  10      227.87      247.07      3.80 o 
   2   2  10       19.69       13.65      0.89 o 
   3   2  10       23.64       20.48      1.64 o 
   4   2  10      185.17      183.08      4.89 o 
   5   2  10       19.39       17.34      2.00 o 
   6   2  10        3.26        3.62      2.07 o 
   7   2  10        4.08        0.68      2.28 o 
   8   2  10       14.00       14.34      2.50 o 
 -11   3  10       13.19       12.56      4.39 o 
 -10   3  10       23.12       23.00      2.89 o 
  -9   3  10       85.28       81.92      3.28 o 
  -8   3  10      108.86       98.82      3.00 o 
  -7   3  10       33.05       31.31      2.18 o 
  -6   3  10        6.72        3.85      1.84 o 
  -5   3  10        7.98        9.74      1.32 o 
  -4   3  10      187.23      188.02      3.30 o 
  -3   3  10       32.27       34.09      1.41 o 
  -2   3  10       31.04       27.72      1.11 o 
  -1   3  10        2.44        4.32      0.68 o 
   0   3  10       40.67       40.32      1.16 o 
   1   3  10       20.47       15.97      1.09 o 
   2   3  10       55.40       54.18      2.00 o 
   3   3  10       21.98       19.41      1.87 o 
   4   3  10       30.18       29.81      2.30 o 
   5   3  10        5.54        4.10      1.82 o 
   6   3  10        0.15        0.46      2.07 o 
   7   3  10       19.48       26.14      2.78 o 
   8   3  10        1.07        1.62      2.53 o 
 -10   4  10        5.30       11.42      3.66 o 
  -9   4  10        2.74        2.75      3.21 o 
  -8   4  10        7.71        8.83      2.50 o 
  -7   4  10       23.37       23.44      2.48 o 
  -6   4  10        8.33       10.22      2.03 o 
  -5   4  10        0.28       -0.23      1.39 o 
  -4   4  10      279.66      272.33      5.48 o 
  -3   4  10        0.05        0.91      1.14 o 
  -2   4  10      120.75      121.60      2.66 o 
  -1   4  10        5.68        4.32      0.68 o 
   0   4  10       20.44       22.30      1.14 o 
   1   4  10       11.66       12.04      1.16 o 
   2   4  10      238.12      213.21      5.28 o 
   3   4  10      252.32      253.26      5.76 o 
   4   4  10       20.94       21.43      2.23 o 
   5   4  10        0.44        0.68      2.05 o 
   6   4  10        4.06        9.10      2.73 o 
   7   4  10        0.72       -2.48      2.48 o 
  -9   5  10        1.18        3.62      4.98 o 
  -8   5  10       47.61       45.87      4.51 o 
  -7   5  10        0.87        5.46      3.39 o 
  -6   5  10        0.04       -2.94      2.94 o 
  -5   5  10        1.55        2.50      2.48 o 
  -4   5  10       31.33       39.00      3.96 o 
  -3   5  10       46.73       49.83      3.82 o 
  -2   5  10      143.92      134.91      3.85 o 
  -1   5  10        1.22        2.05      1.59 o 
   0   5  10       23.15       29.99      2.80 o 
   1   5  10        2.59        1.80      1.57 o 
   2   5  10        0.37        2.75      2.05 o 
   3   5  10      228.10      250.39      8.12 o 
   4   5  10        9.23        7.05      2.25 o 
   5   5  10       12.38        7.71      3.19 o 
  -6   6  10        1.52        6.12      4.78 o 
  -5   6  10        0.38       -1.14      2.53 o 
  -4   6  10        5.56       10.03      3.16 o 
  -3   6  10        0.00        1.14      2.98 o 
  -2   6  10       11.06        7.96      2.98 o 
  -1   6  10        0.01       -3.16      3.16 o 
   0   6  10        1.50        4.10      2.50 o 
   1   6  10        2.57        0.91      2.03 o 
   2   6  10        0.57        0.46      2.75 o 
 -12   1  11       28.56       24.19      2.96 o 
 -11   1  11       24.47       28.51      2.89 o 
 -10   1  11        0.00       -0.91      1.14 o 
  -9   1  11       13.00       16.59      1.59 o 
  -8   1  11        2.66        7.05      1.59 o 
  -7   1  11       21.29       14.34      2.05 o 
  -6   1  11      338.32      352.13      6.23 o 
  -5   1  11        6.49        9.10      1.09 o 
  -4   1  11      743.25      731.51     12.24 o 
  -3   1  11       14.35       13.88      0.91 o 
  -2   1  11      430.50      487.70      6.67 o 
  -1   1  11       48.35       55.75      1.34 o 
   0   1  11       47.64       49.63      1.27 o 
   1   1  11       83.08       83.83      1.93 o 
   2   1  11       73.04       74.18      1.82 o 
   3   1  11      712.21      703.25     13.61 o 
   4   1  11      299.75      328.21      7.10 o 
   5   1  11       49.06       34.61      2.48 o 
   6   1  11        0.82       -0.91      2.03 o 
   7   1  11       73.04       63.92      3.62 o 
   8   1  11        9.47        6.80      2.75 o 
 -12   2  11        4.01        4.98      3.85 o 
 -11   2  11        2.56        1.80      2.03 o 
 -10   2  11       43.79       39.39      2.28 o 
  -9   2  11        2.92        1.14      1.14 o 
  -8   2  11        6.96        6.35      1.14 o 
  -7   2  11        3.08        2.28      0.91 o 
  -6   2  11       58.80       64.40      1.93 o 
  -5   2  11       56.48       55.98      1.37 o 
  -4   2  11       78.64       96.43      2.07 o 
  -3   2  11        0.82        0.23      0.68 o 
  -2   2  11       99.29       97.62      2.39 o 
  -1   2  11      199.99      217.19      3.55 o 
   0   2  11      877.94      925.72     11.01 o 
   1   2  11      307.07      313.63      4.80 o 
   2   2  11       40.73       39.75      1.52 o 
   3   2  11       85.77       88.31      2.84 o 
   4   2  11        0.09       -0.68      1.59 o 
   5   2  11       32.69       27.24      2.21 o 
   6   2  11        0.55       -0.46      2.07 o 
   7   2  11        0.45       -2.96      2.96 o 
   8   2  11       17.55       15.50      2.96 o 
 -11   3  11        0.12        2.05      3.89 o 
 -10   3  11       38.04       32.68      3.46 o 
  -9   3  11        2.33        1.80      1.39 o 
  -8   3  11       90.02       90.88      2.59 o 
  -7   3  11       34.42       30.99      2.53 o 
  -6   3  11       42.73       45.26      2.43 o 
  -5   3  11        1.85        4.78      1.59 o 
  -4   3  11        0.79        1.62      0.68 o 
  -3   3  11       27.91       24.19      0.89 o 
  -2   3  11       13.09       10.72      0.89 o 
  -1   3  11       14.77        9.10      0.91 o 
   0   3  11        4.69        4.98      0.86 o 
   1   3  11       36.88       33.38      1.57 o 
   2   3  11       51.22       43.46      1.80 o 
   3   3  11       13.84       10.92      1.59 o 
   4   3  11       11.67        7.05      2.25 o 
   5   3  11       20.89       20.89      2.21 o 
   6   3  11        0.06       -1.14      2.07 o 
   7   3  11        2.54        0.91      2.50 o 
 -10   4  11        6.10        9.56      4.10 o 
  -9   4  11        1.06        0.00      2.28 o 
  -8   4  11        1.98        1.14      2.30 o 
  -7   4  11        4.91        2.05      2.30 o 
  -6   4  11       18.51       22.00      2.28 o 
  -5   4  11        6.02        8.40      1.39 o 
  -4   4  11      160.35      165.95      4.66 o 
  -3   4  11       32.78       25.99      2.00 o 
  -2   4  11       24.20       23.00      0.86 o 
  -1   4  11        1.18        0.46      0.91 o 
   0   4  11       12.73       13.22      1.09 o 
   1   4  11        8.45        5.26      0.91 o 
   2   4  11       38.36       31.15      2.03 o 
   3   4  11        1.21       -0.23      1.84 o 
   4   4  11        4.97        6.12      2.03 o 
   5   4  11        0.10       -0.68      2.28 o 
   6   4  11       11.55        9.74      2.73 o 
  -8   5  11       40.60       32.52      4.30 o 
  -7   5  11       15.18        9.56      3.46 o 
  -6   5  11        5.83        3.85      3.62 o 
  -5   5  11        3.13        8.40      2.98 o 
  -4   5  11       11.47       19.80      2.96 o 
  -3   5  11       65.14       67.58      4.21 o 
  -2   5  11        8.31        7.05      1.37 o 
  -1   5  11        3.63        3.85      1.59 o 
   0   5  11       11.97       15.50      2.03 o 
   1   5  11       31.96       27.08      2.66 o 
   2   5  11       19.73       17.09      2.75 o 
   3   5  11       95.95       99.71      4.53 o 
   4   5  11        1.40        0.46      2.75 o 
  -5   6  11       11.42       17.09      3.62 o 
  -4   6  11        0.17        1.80      2.48 o 
  -3   6  11        3.03        1.62      2.98 o 
  -2   6  11        0.78        1.34      2.48 o 
  -1   6  11       16.21       10.03      3.44 o 
   0   6  11       60.15       78.94      5.89 o 
   1   6  11        0.05        2.96      2.96 o 
 -13   0  12      209.59      214.98     11.06 o 
 -12   0  12      164.91      192.18     10.44 o 
 -11   0  12      125.05      133.16      8.01 o 
 -10   0  12        0.28        4.78      3.89 o 
  -9   0  12        0.63        2.50      2.48 o 
  -8   0  12       60.55       67.83      5.21 o 
  -7   0  12      431.75      465.97     15.63 o 
  -6   0  12        4.79        6.58      1.62 o 
  -5   0  12       31.09       29.99      1.98 o 
  -4   0  12        9.58        8.21      1.82 o 
  -3   0  12       16.56       19.41      1.87 o 
  -2   0  12     4699.66     4901.08     95.05 o 
  -1   0  12        8.98        9.74      1.32 o 
   0   0  12       22.33       18.61      1.30 o 
   1   0  12      299.27      305.14      6.85 o 
   2   0  12       81.35       74.18      3.37 o 
   3   0  12      147.31      148.93      7.74 o 
   4   0  12      256.92      260.52      7.30 o 
   5   0  12       56.77       69.08      4.26 o 
   6   0  12        0.24        1.14      2.75 o 
   7   0  12       26.58       31.65      3.91 o 
   8   0  12        0.18       -3.89      3.89 o 
 -12   1  12        9.96        9.56      3.46 o 
 -11   1  12       13.32       10.22      2.71 o 
 -10   1  12        0.52       -0.46      1.37 o 
  -9   1  12        6.04        1.80      1.39 o 
  -8   1  12      106.87      116.66      4.23 o 
  -7   1  12       34.81       35.32      2.32 o 
  -6   1  12       17.53       16.59      1.34 o 
  -5   1  12        6.88        6.80      1.09 o 
  -4   1  12       26.16       19.80      1.07 o 
  -3   1  12        5.18        9.10      0.91 o 
  -2   1  12      763.02      832.72     11.31 o 
  -1   1  12        3.92        3.16      0.91 o 
   0   1  12       53.37       43.05      1.39 o 
   1   1  12        2.36        1.14      0.91 o 
   2   1  12       35.95       34.61      1.59 o 
   3   1  12     1315.18     1379.24     24.64 o 
   4   1  12      190.61      230.28      5.48 o 
   5   1  12        0.00        0.00      2.28 o 
   6   1  12        0.55        0.68      2.28 o 
   7   1  12       13.86       13.65      3.23 o 
   8   1  12        0.65       -1.80      2.96 o 
 -12   2  12        0.23        1.62      3.66 o 
 -11   2  12       14.54        9.28      3.87 o 
 -10   2  12        0.12       -1.39      1.39 o 
  -9   2  12       23.21       20.89      1.39 o 
  -8   2  12       11.65       12.56      1.18 o 
  -7   2  12       43.96       41.09      1.55 o 
  -6   2  12      513.32      527.79      9.69 o 
  -5   2  12       11.72       11.83      0.73 o 
  -4   2  12       39.54       33.20      1.21 o 
  -3   2  12        1.14        0.68      0.68 o 
  -2   2  12       25.80       26.92      1.41 o 
  -1   2  12      196.49      211.03      3.94 o 
   0   2  12      744.66      815.39     10.33 o 
   1   2  12        0.21       -0.46      0.91 o 
   2   2  12       46.94       48.79      2.12 o 
   3   2  12       47.46       43.05      2.57 o 
   4   2  12       23.59       22.57      2.00 o 
   5   2  12      236.59      219.88      6.26 o 
   6   2  12        6.85        8.21      2.50 o 
   7   2  12        3.54        5.89      2.48 o 
   8   2  12        2.76       -3.16      3.16 o 
 -11   3  12        4.55        0.68      4.10 o 
 -10   3  12      116.09      111.18      5.73 o 
  -9   3  12      169.10      154.12      6.37 o 
  -8   3  12       41.08       41.87      1.96 o 
  -7   3  12       38.42       31.31      2.18 o 
  -6   3  12      187.86      179.42      4.44 o 
  -5   3  12       26.82       22.73      2.00 o 
  -4   3  12     1479.52     1554.82     23.80 o 
  -3   3  12       45.52       52.86      1.52 o 
  -2   3  12       55.01       51.33      1.52 o 
  -1   3  12        0.34        1.80      0.89 o 
   0   3  12       24.72       27.56      1.11 o 
   1   3  12        0.04       -0.46      1.14 o 
   2   3  12       14.34        6.35      1.59 o 
   3   3  12        0.34       -1.82      1.82 o 
   4   3  12        1.45        1.80      1.82 o 
   5   3  12       29.31       28.19      2.57 o 
   6   3  12        5.73        5.46      2.55 o 
   7   3  12        4.09        0.23      3.21 o 
 -10   4  12        6.45        7.05      3.21 o 
  -9   4  12        0.08       -1.14      2.98 o 
  -8   4  12        0.02       -1.14      2.75 o 
  -7   4  12        0.11        0.23      2.30 o 
  -6   4  12       16.53       13.43      2.32 o 
  -5   4  12        9.02       10.92      1.80 o 
  -4   4  12      353.09      373.40      7.58 o 
  -3   4  12       40.24       38.25      1.68 o 
  -2   4  12       26.04       25.69      1.37 o 
  -1   4  12        6.97        5.46      0.91 o 
   0   4  12        0.99        1.14      0.91 o 
   1   4  12      188.99      158.64      3.41 o 
   2   4  12       89.06       71.11      3.30 o 
   3   4  12       15.37       17.34      2.25 o 
   4   4  12        1.82        2.75      2.05 o 
   5   4  12        2.87        2.50      2.48 o 
   6   4  12        6.81       13.65      3.00 o 
  -8   5  12       19.60       14.34      3.44 o 
  -7   5  12        0.65        2.28      3.64 o 
  -6   5  12        3.89        9.10      3.46 o 
  -5   5  12        2.14        0.46      2.75 o 
  -4   5  12      134.09      141.65      5.73 o 
  -3   5  12        0.01        0.68      2.28 o 
  -2   5  12        0.18        5.89      2.71 o 
  -1   5  12       17.79       14.56      2.75 o 
   0   5  12        5.83        5.26      1.80 o 
   1   5  12      191.72      221.67      8.53 o 
   2   5  12       77.35       88.61      3.98 o 
   3   5  12        3.21        0.23      2.78 o 
   4   5  12        0.02       -3.16      3.16 o 
  -5   6  12        4.41        1.14      3.44 o 
  -4   6  12       11.85        9.56      3.16 o 
  -3   6  12        0.91        5.69      3.16 o 
  -2   6  12        3.16        4.10      3.41 o 
  -1   6  12        6.93        9.10      3.64 o 
   0   6  12       43.70       64.65      5.57 o 
 -12   1  13        9.65        7.05      2.73 o 
 -11   1  13        7.60        4.10      2.94 o 
 -10   1  13        4.60        3.85      1.84 o 
  -9   1  13       11.10       19.14      2.12 o 
  -8   1  13        9.38        8.65      1.87 o 
  -7   1  13        7.88        8.21      1.82 o 
  -6   1  13       55.13       55.29      2.25 o 
  -5   1  13        5.25        5.26      1.11 o 
  -4   1  13       21.40       19.41      1.59 o 
  -3   1  13        1.60       -0.23      0.91 o 
  -2   1  13       20.54       14.34      1.14 o 
  -1   1  13       84.97       93.20      2.05 o 
   0   1  13       50.92       50.06      1.50 o 
   1   1  13       47.66       44.05      1.80 o 
   2   1  13       83.10       86.35      3.09 o 
   3   1  13      514.01      520.19     11.01 o 
   4   1  13       23.15       24.62      2.25 o 
   5   1  13        0.41       -1.82      1.82 o 
   6   1  13        0.34        2.05      2.30 o 
   7   1  13        1.42        4.10      2.75 o 
   8   1  13        0.23        2.28      3.41 o 
 -12   2  13        0.70        0.46      5.48 o 
 -11   2  13        2.49        0.46      3.89 o 
 -10   2  13        9.65        7.96      1.62 o 
  -9   2  13        2.03        0.46      1.14 o 
  -8   2  13       55.67       59.18      2.55 o 
  -7   2  13       37.69       39.39      1.52 o 
  -6   2  13      369.15      360.11      5.73 o 
  -5   2  13        8.62        9.28      0.91 o 
  -4   2  13        1.63        3.39      0.89 o 
  -3   2  13        5.14        4.53      0.71 o 
  -2   2  13       38.00       39.18      1.50 o 
  -1   2  13       63.14       62.01      2.14 o 
   0   2  13      123.18      131.43      3.12 o 
   1   2  13        0.12       -0.23      0.91 o 
   2   2  13       14.87       18.48      2.07 o 
   3   2  13      155.34      167.52      5.07 o 
   4   2  13        6.42        7.28      1.80 o 
   5   2  13      107.75       98.53      4.19 o 
   6   2  13        0.87       -1.34      2.48 o 
   7   2  13        0.30       -2.50      2.50 o 
 -11   3  13       19.73       18.61      4.94 o 
 -10   3  13       10.25       10.22      3.19 o 
  -9   3  13       59.05       50.06      4.05 o 
  -8   3  13        5.43        4.53      1.16 o 
  -7   3  13        1.64        2.05      0.68 o 
  -6   3  13      679.75      738.89     13.13 o 
  -5   3  13       18.22       14.79      1.16 o 
  -4   3  13     1633.37     1723.31     27.56 o 
  -3   3  13       20.01       20.21      1.09 o 
  -2   3  13        9.61        7.28      1.14 o 
  -1   3  13        2.46        2.50      0.91 o 
   0   3  13       53.88       55.98      1.57 o 
   1   3  13        0.58       -0.46      1.14 o 
   2   3  13       36.07       22.73      2.00 o 
   3   3  13        1.07        1.14      1.59 o 
   4   3  13        5.52        2.28      1.82 o 
   5   3  13       20.78       17.45      2.28 o 
   6   3  13        0.32        2.96      2.28 o 
 -10   4  13        0.54        5.89      3.14 o 
  -9   4  13        1.85        0.91      3.41 o 
  -8   4  13        3.06        4.32      2.75 o 
  -7   4  13        4.01        2.28      2.50 o 
  -6   4  13       36.41       36.23      2.91 o 
  -5   4  13        2.22       -0.91      1.80 o 
  -4   4  13        0.11       -1.34      1.37 o 
  -3   4  13        8.44        9.74      1.14 o 
  -2   4  13        1.43        1.62      1.14 o 
  -1   4  13        0.65        1.14      0.91 o 
   0   4  13        0.64       -0.91      1.14 o 
   1   4  13        0.00       -0.23      1.16 o 
   2   4  13        4.03        1.80      1.82 o 
   3   4  13        9.83        5.69      2.00 o 
   4   4  13        0.02       -2.30      2.30 o 
   5   4  13        2.26        3.39      2.28 o 
  -8   5  13        2.66        1.62      4.12 o 
  -7   5  13        0.70        0.23      3.21 o 
  -6   5  13        6.11        8.21      3.46 o 
  -5   5  13        9.87        3.16      3.16 o 
  -4   5  13       16.52       15.75      3.48 o 
  -3   5  13       13.35       12.79      2.91 o 
  -2   5  13        0.16       -0.46      2.53 o 
  -1   5  13        8.66        5.46      1.84 o 
   0   5  13        0.97        3.16      2.05 o 
   1   5  13      238.17      270.35      9.92 o 
   2   5  13       17.94       17.34      2.50 o 
   3   5  13        5.43        8.21      2.50 o 
  -4   6  13        8.18        4.98      3.16 o 
  -3   6  13        0.40        3.16      2.96 o 
  -2   6  13        4.17        7.05      2.96 o 
  -1   6  13        9.60        9.74      4.05 o 
 -12   0  14        0.03       -4.53      4.53 o 
 -11   0  14        0.39       -4.32      4.32 o 
 -10   0  14        1.67       -0.46      3.21 o 
  -9   0  14        4.05        5.89      3.89 o 
  -8   0  14      932.32      995.85     25.71 o 
  -7   0  14       71.05       78.94      4.03 o 
  -6   0  14      129.84      146.36      5.12 o 
  -5   0  14       26.28       21.43      2.94 o 
  -4   0  14       43.14       41.69      2.73 o 
  -3   0  14     1332.18     1363.61     26.74 o 
  -2   0  14     1162.03     1265.20     22.53 o 
  -1   0  14        3.68        1.34      1.11 o 
   0   0  14       17.78       16.11      1.82 o 
   1   0  14       35.93       30.99      3.19 o 
   2   0  14      636.49      692.88     21.43 o 
   3   0  14     1818.57     1958.80     54.75 o 
   4   0  14       88.01       98.53      6.28 o 
   5   0  14       18.65       17.34      4.28 o 
   6   0  14        8.73        4.98      4.30 o 
   7   0  14        1.05        4.10      4.32 o 
 -12   1  14        0.54        3.16      3.16 o 
 -11   1  14        0.21       -1.62      2.53 o 
 -10   1  14        5.72        5.46      1.84 o 
  -9   1  14        8.50        9.28      1.84 o 
  -8   1  14       27.12       26.92      2.03 o 
  -7   1  14        0.78        2.05      1.39 o 
  -6   1  14        4.53        5.26      1.39 o 
  -5   1  14       63.14       66.60      2.71 o 
  -4   1  14        5.20        4.10      1.34 o 
  -3   1  14        7.03        6.58      1.16 o 
  -2   1  14       32.32       26.92      1.41 o 
  -1   1  14       41.06       39.75      1.52 o 
   0   1  14       16.99       17.98      1.41 o 
   1   1  14        9.55       11.63      1.55 o 
   2   1  14      164.17      164.01      5.42 o 
   3   1  14      129.64      126.97      4.07 o 
   4   1  14        9.17        7.96      2.30 o 
   5   1  14        0.39       -0.68      1.82 o 
   6   1  14       27.77       27.08      2.98 o 
   7   1  14       35.69       39.18      3.78 o 
 -12   2  14        0.51       -0.91      3.85 o 
 -11   2  14        0.05       -1.14      2.98 o 
 -10   2  14       77.12       86.35      3.91 o 
  -9   2  14       29.58       35.50      1.98 o 
  -8   2  14        0.06        3.39      1.34 o 
  -7   2  14        0.04       -0.91      0.91 o 
  -6   2  14      112.35      126.63      3.05 o 
  -5   2  14       12.32       12.24      1.16 o 
  -4   2  14       82.89       93.79      2.64 o 
  -3   2  14       13.46       13.88      1.11 o 
  -2   2  14        7.38        5.46      0.91 o 
  -1   2  14      279.36      303.02      6.30 o 
   0   2  14       67.95       72.38      2.32 o 
   1   2  14        8.10        7.71      1.59 o 
   2   2  14        1.05        2.05      1.39 o 
   3   2  14        5.54        2.28      1.82 o 
   4   2  14        0.54       -1.82      1.82 o 
   5   2  14        7.80        9.28      2.48 o 
   6   2  14        0.16       -1.62      2.75 o 
   7   2  14        0.20        0.00      2.28 o 
 -11   3  14       13.84        6.35      4.10 o 
 -10   3  14       43.20       32.52      3.78 o 
  -9   3  14       30.71       26.62      3.57 o 
  -8   3  14        2.01        5.69      2.73 o 
  -7   3  14        1.89        0.23      0.91 o 
  -6   3  14     1320.66     1390.48     22.50 o 
  -5   3  14       13.04       13.43      1.32 o 
  -4   3  14      401.60      428.95      7.51 o 
  -3   3  14        0.10       -0.23      0.91 o 
  -2   3  14       11.10       10.92      1.09 o 
  -1   3  14      162.44      165.56      4.28 o 
   0   3  14      121.33       92.91      2.62 o 
   1   3  14        0.71        3.16      1.34 o 
   2   3  14        1.08        1.14      1.59 o 
   3   3  14       22.87       22.30      2.71 o 
   4   3  14       17.98       21.16      2.78 o 
   5   3  14       65.53       55.52      4.05 o 
   6   3  14        4.06        9.74      2.73 o 
 -10   4  14        0.75       -0.23      4.14 o 
  -9   4  14        4.29        6.12      2.98 o 
  -8   4  14        2.09        2.28      2.50 o 
  -7   4  14        1.86        3.16      2.48 o 
  -6   4  14      101.09      120.92      4.64 o 
  -5   4  14        0.47       -0.68      1.82 o 
  -4   4  14        0.01       -1.62      1.62 o 
  -3   4  14        6.67        6.12      1.34 o 
  -2   4  14        0.00       -1.37      1.37 o 
  -1   4  14        0.02       -0.46      0.91 o 
   0   4  14       22.29       14.79      1.87 o 
   1   4  14        0.25        0.46      1.37 o 
   2   4  14       26.97       23.00      2.46 o 
   3   4  14       10.20       14.79      2.32 o 
   4   4  14        1.23        1.14      2.30 o 
  -8   5  14        4.81        7.96      3.66 o 
  -7   5  14        0.03       -3.37      3.37 o 
  -6   5  14       15.38       16.84      3.46 o 
  -5   5  14        5.70        2.28      3.64 o 
  -4   5  14        2.08       -1.80      3.41 o 
  -3   5  14        8.81        4.98      2.69 o 
  -2   5  14        4.90        4.32      2.75 o 
  -1   5  14        0.01        1.14      2.98 o 
   0   5  14        6.81        9.56      2.53 o 
   1   5  14      183.82      182.26      6.92 o 
   2   5  14        1.45       -0.23      2.78 o 
 -12   1  15        0.06        1.62      4.12 o 
 -11   1  15        0.07       -2.05      2.30 o 
 -10   1  15       10.90       11.10      1.82 o 
  -9   1  15        1.93       -1.34      1.82 o 
  -8   1  15       37.21       36.77      2.18 o 
  -7   1  15       16.92       17.70      1.77 o 
  -6   1  15       46.48       47.31      2.28 o 
  -5   1  15        0.42        0.91      1.34 o 
  -4   1  15       34.55       37.50      1.84 o 
  -3   1  15        0.13        0.68      0.93 o 
  -2   1  15       82.09       85.22      2.50 o 
  -1   1  15        7.08        7.53      1.16 o 
   0   1  15       15.30       15.97      1.82 o 
   1   1  15        3.73        3.62      1.84 o 
   2   1  15       58.89       54.63      3.12 o 
   3   1  15       35.67       36.59      3.09 o 
   4   1  15       11.66       11.83      2.28 o 
   5   1  15        3.64        4.98      2.69 o 
   6   1  15        6.46        4.98      2.50 o 
   7   1  15       39.24       38.61      4.12 o 
 -12   2  15        0.39        2.96      4.30 o 
 -11   2  15        9.06       12.24      4.55 o 
 -10   2  15       54.51       51.77      3.25 o 
  -9   2  15       42.38       43.46      1.98 o 
  -8   2  15        0.00       -0.46      1.37 o 
  -7   2  15        4.82        5.26      0.91 o 
  -6   2  15        0.11       -0.46      0.91 o 
  -5   2  15        2.42        3.16      1.14 o 
  -4   2  15       58.73       57.80      2.07 o 
  -3   2  15        1.25        2.96      0.93 o 
  -2   2  15        5.82        6.80      1.09 o 
  -1   2  15        0.42       -1.11      1.11 o 
   0   2  15        6.15        7.53      1.41 o 
   1   2  15       20.59       19.80      2.03 o 
   2   2  15        1.85        4.10      1.82 o 
   3   2  15      100.68      105.83      4.03 o 
   4   2  15        2.51        2.96      2.03 o 
   5   2  15       33.44       32.52      3.28 o 
   6   2  15        1.08       -2.28      2.50 o 
 -11   3  15        0.97       -0.68      4.32 o 
 -10   3  15        3.23        3.85      3.44 o 
  -9   3  15        0.05        0.68      2.50 o 
  -8   3  15       16.07       12.79      2.48 o 
  -7   3  15       22.58       21.43      1.55 o 
  -6   3  15       33.26       28.19      2.09 o 
  -5   3  15        2.19        1.80      1.39 o 
  -4   3  15       21.57       18.48      1.43 o 
  -3   3  15        0.36        0.46      0.91 o 
  -2   3  15        9.15        7.96      1.11 o 
  -1   3  15       10.73        9.74      1.32 o 
   0   3  15      170.73      136.66      3.89 o 
   1   3  15       31.89       26.14      2.00 o 
   2   3  15       36.22       34.09      2.30 o 
   3   3  15       16.69       20.75      2.48 o 
   4   3  15        2.80        1.34      2.28 o 
   5   3  15       37.72       54.18      4.00 o 
  -9   4  15        7.72        5.26      3.19 o 
  -8   4  15        0.01       -2.96      2.96 o 
  -7   4  15        0.00       -1.34      2.71 o 
  -6   4  15       13.45        4.32      2.50 o 
  -5   4  15        0.96        1.62      2.07 o 
  -4   4  15       26.43       32.33      2.91 o 
  -3   4  15        4.66        6.35      2.28 o 
  -2   4  15       29.74       37.50      3.14 o 
  -1   4  15        9.20        4.10      2.25 o 
   0   4  15        0.24        0.00      2.28 o 
   1   4  15        2.30        2.05      1.59 o 
   2   4  15        1.66        1.34      2.28 o 
   3   4  15        1.46       -1.34      2.28 o 
   4   4  15        2.14       -0.23      2.30 o 
  -7   5  15        1.77        5.26      3.87 o 
  -6   5  15        0.98       -3.66      3.66 o 
  -5   5  15        2.89        0.68      3.21 o 
  -4   5  15        3.45        0.91      2.96 o 
  -3   5  15        6.61        7.53      3.39 o 
  -2   5  15       28.88       36.59      4.57 o 
  -1   5  15        2.65       -1.62      3.44 o 
   0   5  15        2.85        2.75      2.05 o 
   1   5  15       38.53       37.14      3.69 o 
   2   5  15        0.68        1.14      2.98 o 
 -12   0  16        1.62        1.80      4.73 o 
 -11   0  16        0.85        0.23      3.00 o 
 -10   0  16       36.32       39.57      4.37 o 
  -9   0  16       41.67       37.14      3.87 o 
  -8   0  16       42.75       39.18      4.16 o 
  -7   0  16        0.94       -0.23      2.07 o 
  -6   0  16      126.92      139.87      6.08 o 
  -5   0  16        0.50        2.05      2.50 o 
  -4   0  16      874.25      937.69     28.65 o 
  -3   0  16       24.79       28.03      3.03 o 
  -2   0  16        8.72        7.05      2.09 o 
  -1   0  16        7.56        8.40      2.00 o 
   0   0  16       42.45       52.43      3.94 o 
   1   0  16     2629.47     2935.90     76.82 o 
   2   0  16      766.26      862.58     28.35 o 
   3   0  16       25.65       27.24      4.57 o 
   4   0  16        3.13        2.28      4.55 o 
   5   0  16       45.87       44.46      6.23 o 
   6   0  16       20.15       21.16      5.42 o 
 -12   1  16        1.83        3.85      3.62 o 
 -11   1  16        0.20       -1.14      2.30 o 
 -10   1  16        2.90        4.78      2.05 o 
  -9   1  16       28.50       24.19      2.23 o 
  -8   1  16       33.97       30.49      2.00 o 
  -7   1  16        1.19        2.28      1.59 o 
  -6   1  16       11.64       12.79      1.84 o 
  -5   1  16        1.75        0.23      1.62 o 
  -4   1  16      104.55      105.22      3.41 o 
  -3   1  16       18.91       15.97      1.57 o 
  -2   1  16        0.94        1.34      1.37 o 
  -1   1  16       48.49       49.63      2.34 o 
   0   1  16        0.30        2.96      1.82 o 
   1   1  16       42.20       45.05      3.23 o 
   2   1  16       26.79       32.52      3.28 o 
   3   1  16        1.84       -0.68      2.28 o 
   4   1  16       16.21       14.79      3.14 o 
   5   1  16        0.03       -2.75      2.75 o 
   6   1  16        2.32        3.62      2.94 o 
 -11   2  16       36.25       30.49      4.82 o 
 -10   2  16       14.82       19.14      2.78 o 
  -9   2  16        5.37        5.46      1.84 o 
  -8   2  16        8.08       10.22      1.34 o 
  -7   2  16        8.41       10.22      1.16 o 
  -6   2  16      478.47      525.72      8.99 o 
  -5   2  16       36.43       33.72      2.09 o 
  -4   2  16        0.61       -0.23      1.16 o 
  -3   2  16        0.01        1.14      1.14 o 
  -2   2  16        2.98        0.23      1.16 o 
  -1   2  16       10.31        8.21      1.39 o 
   0   2  16       22.41       18.61      1.57 o 
   1   2  16        8.49        5.26      2.07 o 
   2   2  16        3.05        1.14      2.53 o 
   3   2  16        4.55        1.34      2.03 o 
   4   2  16        0.94        1.62      2.53 o 
   5   2  16       14.33       10.22      2.50 o 
 -10   3  16        0.10        2.96      2.96 o 
  -9   3  16        1.64        1.34      2.48 o 
  -8   3  16       35.29       31.99      3.41 o 
  -7   3  16       18.78       20.89      1.80 o 
  -6   3  16      445.54      495.05     10.08 o 
  -5   3  16       20.09       19.41      2.00 o 
  -4   3  16        2.80        2.96      1.14 o 
  -3   3  16       51.52       47.51      2.07 o 
  -2   3  16      194.07      179.83      4.46 o 
  -1   3  16      130.74      114.71      4.21 o 
   0   3  16       55.01       46.69      2.89 o 
   1   3  16        0.59        0.91      1.34 o 
   2   3  16        2.33        2.05      1.82 o 
   3   3  16       32.77       31.31      3.21 o 
   4   3  16        0.17       -2.48      2.48 o 
   5   3  16       59.06       70.33      4.30 o 
  -9   4  16        5.49        5.69      3.39 o 
  -8   4  16        0.83        0.91      2.96 o 
  -7   4  16        2.16        0.46      2.75 o 
  -6   4  16      146.38      147.45      5.51 o 
  -5   4  16        5.86        5.26      2.28 o 
  -4   4  16        0.00        2.96      3.16 o 
  -3   4  16        4.11        4.10      2.50 o 
  -2   4  16       26.41       27.24      3.62 o 
  -1   4  16        1.77        2.28      2.28 o 
   0   4  16        0.59       -1.34      2.48 o 
   1   4  16        0.04        0.00      2.28 o 
   2   4  16        1.11        1.14      1.84 o 
   3   4  16        0.02        1.80      2.28 o 
  -6   5  16        1.64       -3.39      3.39 o 
  -5   5  16        0.07        4.10      3.66 o 
  -4   5  16        6.23        2.96      2.96 o 
  -3   5  16        5.63        6.80      3.14 o 
  -2   5  16       47.23       63.44      5.76 o 
  -1   5  16       42.12       37.14      4.41 o 
   0   5  16       18.32       20.21      4.62 o 
   1   5  16        6.22        6.12      3.44 o 
 -12   1  17        2.29        3.85      3.19 o 
 -11   1  17        5.55        6.80      2.53 o 
 -10   1  17        6.29        5.46      2.25 o 
  -9   1  17        3.55        0.91      2.03 o 
  -8   1  17        0.25        1.34      1.82 o 
  -7   1  17        0.07        1.62      1.84 o 
  -6   1  17        0.63        1.14      1.59 o 
  -5   1  17        5.25        3.62      1.37 o 
  -4   1  17      293.03      306.18      6.33 o 
  -3   1  17        0.14        0.68      1.39 o 
  -2   1  17        0.11       -1.57      1.57 o 
  -1   1  17        0.00       -1.34      1.82 o 
   0   1  17        6.42        5.26      1.59 o 
   1   1  17       70.40       65.62      3.66 o 
   2   1  17        0.45       -0.23      2.07 o 
   3   1  17        7.42        7.96      2.30 o 
   4   1  17        5.10        2.05      2.98 o 
   5   1  17       13.77       20.89      4.28 o 
 -11   2  17       29.61       22.57      4.16 o 
 -10   2  17        6.64        2.75      2.50 o 
  -9   2  17        1.44        3.85      1.84 o 
  -8   2  17        2.20        2.96      1.34 o 
  -7   2  17        4.48        3.39      1.62 o 
  -6   2  17      566.43      615.74     11.24 o 
  -5   2  17       41.81       49.83      2.34 o 
  -4   2  17       61.06       58.25      2.30 o 
  -3   2  17        0.09        2.50      1.39 o 
  -2   2  17       10.75        6.35      1.37 o 
  -1   2  17        0.00        0.23      1.62 o 
   0   2  17       46.91       42.28      2.55 o 
   1   2  17        2.16        1.14      2.07 o 
   2   2  17        1.27        0.68      2.75 o 
   3   2  17       14.19       17.09      2.75 o 
   4   2  17        1.97        1.14      2.53 o 
   5   2  17       24.85       25.69      3.37 o 
 -10   3  17        0.48        2.75      2.96 o 
  -9   3  17        0.20        0.91      2.96 o 
  -8   3  17      265.79      254.71      8.19 o 
  -7   3  17        9.76        6.35      1.59 o 
  -6   3  17      123.46      120.26      3.96 o 
  -5   3  17        7.71        7.71      1.18 o 
  -4   3  17        1.12        0.23      1.62 o 
  -3   3  17       46.86       40.32      2.12 o 
  -2   3  17       91.15       94.95      3.53 o 
  -1   3  17       38.39       28.67      2.91 o 
   0   3  17       29.18       21.16      2.78 o 
   1   3  17       10.56        9.74      2.25 o 
   2   3  17        1.35       -2.03      2.03 o 
   3   3  17      107.17      124.26      5.05 o 
   4   3  17        0.09       -2.05      2.50 o 
  -9   4  17        2.29       -2.75      3.21 o 
  -8   4  17       56.00       50.26      4.28 o 
  -7   4  17        1.25        0.00      2.28 o 
  -6   4  17        4.37        4.32      2.50 o 
  -5   4  17       12.61        8.40      2.71 o 
  -4   4  17        0.11       -0.46      2.53 o 
  -3   4  17        1.92        2.05      2.03 o 
  -2   4  17        3.21        2.50      2.73 o 
  -1   4  17        0.34       -0.68      2.05 o 
   0   4  17        9.69       12.99      2.73 o 
   1   4  17        0.14       -1.14      2.30 o 
   2   4  17        2.11        3.16      2.05 o 
  -5   5  17        3.31        3.62      3.85 o 
  -4   5  17        0.02        0.00      2.28 o 
  -3   5  17       13.99       16.11      4.60 o 
  -2   5  17       43.99       57.57      5.48 o 
  -1   5  17       23.88       21.87      4.37 o 
 -11   0  18        7.86        8.65      3.91 o 
 -10   0  18       16.25       15.50      3.44 o 
  -9   0  18        0.07       -1.80      2.71 o 
  -8   0  18        4.82        4.53      2.50 o 
  -7   0  18        7.31        5.46      2.55 o 
  -6   0  18        4.78        6.80      2.98 o 
  -5   0  18       33.24       29.81      3.62 o 
  -4   0  18        2.12        0.46      2.75 o 
  -3   0  18        0.09       -0.91      2.28 o 
  -2   0  18        0.35        0.23      2.30 o 
  -1   0  18        9.10       11.63      2.98 o 
   0   0  18      193.36      216.30      8.42 o 
   1   0  18      852.75      975.01     31.08 o 
   2   0  18       27.22       26.46      5.28 o 
   3   0  18        4.23        8.65      3.91 o 
   4   0  18        5.03        5.46      4.30 o 
   5   0  18       47.71       65.37      6.83 o 
 -11   1  18        7.08        7.96      2.73 o 
 -10   1  18       88.38       88.61      3.98 o 
  -9   1  18       35.75       36.23      2.73 o 
  -8   1  18        1.87        1.14      1.84 o 
  -7   1  18        1.90        1.80      1.82 o 
  -6   1  18       35.45       37.50      2.59 o 
  -5   1  18       76.25       81.37      3.28 o 
  -4   1  18      129.80      131.77      4.16 o 
  -3   1  18       28.01       31.99      2.21 o 
  -2   1  18       10.11       10.22      2.32 o 
  -1   1  18        3.41        0.68      2.05 o 
   0   1  18       15.96       19.41      2.00 o 
   1   1  18      401.25      440.91     11.40 o 
   2   1  18       11.10       10.22      2.50 o 
   3   1  18       10.62       11.10      3.21 o 
   4   1  18        2.26        0.91      3.19 o 
   5   1  18        1.33        1.80      3.60 o 
 -11   2  18       25.46       21.87      4.37 o 
 -10   2  18        8.05        0.46      2.98 o 
  -9   2  18        4.54        1.14      2.75 o 
  -8   2  18        8.02        9.10      2.55 o 
  -7   2  18        0.39       -0.46      2.07 o 
  -6   2  18      527.83      597.17     11.79 o 
  -5   2  18        1.56       -1.39      1.39 o 
  -4   2  18        0.72       -0.46      1.37 o 
  -3   2  18       16.86       19.80      1.89 o 
  -2   2  18       40.78       32.33      2.57 o 
  -1   2  18        6.74        5.89      2.28 o 
   0   2  18        2.56        0.00      2.28 o 
   1   2  18        0.47        0.68      2.05 o 
   2   2  18       12.79       13.88      2.91 o 
   3   2  18        5.04        6.58      3.41 o 
   4   2  18        6.60       11.10      3.82 o 
 -10   3  18        0.73       -2.94      2.94 o 
  -9   3  18        0.84        1.34      3.39 o 
  -8   3  18       38.01       28.03      3.19 o 
  -7   3  18        0.00        2.28      2.73 o 
  -6   3  18        0.02       -1.59      1.59 o 
  -5   3  18        2.11        1.14      1.84 o 
  -4   3  18        0.12       -2.28      2.28 o 
  -3   3  18       60.37       57.11      3.19 o 
  -2   3  18       55.24       43.46      3.19 o 
  -1   3  18        2.17        1.80      2.28 o 
   0   3  18        0.00       -2.05      2.05 o 
   1   3  18       10.03        9.28      2.30 o 
   2   3  18        2.40        5.26      2.98 o 
   3   3  18       48.69       43.64      3.39 o 
  -8   4  18      243.52      228.00      9.10 o 
  -7   4  18        5.61        0.00      2.28 o 
  -6   4  18        0.36        1.34      2.48 o 
  -5   4  18       10.24       11.63      3.19 o 
  -4   4  18        0.42       -2.75      2.75 o 
  -3   4  18       32.02       30.65      3.85 o 
  -2   4  18       25.59       23.44      2.48 o 
  -1   4  18        0.61        1.14      2.07 o 
   0   4  18        0.44       -2.48      2.48 o 
   1   4  18        0.76        2.75      2.50 o 
 -11   1  19       15.01       11.10      3.41 o 
 -10   1  19       35.08       29.99      2.98 o 
  -9   1  19        0.89        0.91      2.28 o 
  -8   1  19        2.85        3.62      2.07 o 
  -7   1  19        2.58        2.05      1.82 o 
  -6   1  19        9.94       10.42      2.05 o 
  -5   1  19       56.94       58.73      3.23 o 
  -4   1  19       58.18       52.43      3.05 o 
  -3   1  19       16.17       15.27      2.00 o 
  -2   1  19        4.51        3.85      2.07 o 
  -1   1  19        3.70        5.46      2.05 o 
   0   1  19       76.84       80.82      3.80 o 
   1   1  19      114.03      109.59      5.37 o 
   2   1  19       18.50       18.48      3.37 o 
   3   1  19        6.27        8.83      3.14 o 
   4   1  19        0.11       -2.94      2.94 o 
 -10   2  19       19.34       10.92      3.19 o 
  -9   2  19        0.54        3.85      2.25 o 
  -8   2  19       41.63       39.39      3.41 o 
  -7   2  19        1.56        0.68      1.59 o 
  -6   2  19      138.21      136.32      4.94 o 
  -5   2  19        0.57       -2.03      2.03 o 
  -4   2  19        7.46        7.28      1.64 o 
  -3   2  19        0.29       -1.62      1.84 o 
  -2   2  19       21.32       12.79      2.28 o 
  -1   2  19        0.80        2.96      2.03 o 
   0   2  19       10.22        6.80      2.05 o 
   1   2  19       14.79       12.79      2.28 o 
   2   2  19        0.92        1.14      2.75 o 
   3   2  19       15.29       12.79      3.46 o 
  -9   3  19        7.30        9.74      3.66 o 
  -8   3  19       29.58       26.46      3.41 o 
  -7   3  19        3.79        0.91      2.73 o 
  -6   3  19       10.90       11.83      2.28 o 
  -5   3  19        6.46        1.62      2.30 o 
  -4   3  19        7.28       10.42      2.53 o 
  -3   3  19        8.64       10.72      2.48 o 
  -2   3  19        6.67        2.50      2.05 o 
  -1   3  19        0.01        2.28      2.28 o 
   0   3  19        3.47        2.05      2.30 o 
   1   3  19       35.65       32.33      3.25 o 
   2   3  19        0.84        0.68      2.98 o 
  -7   4  19        1.74       -0.91      2.73 o 
  -6   4  19        0.12        4.78      3.16 o 
  -5   4  19        2.58        3.62      2.30 o 
  -4   4  19       16.79       21.16      3.46 o 
  -3   4  19       26.28       17.98      3.19 o 
  -2   4  19        0.12        6.35      2.96 o 
  -1   4  19        1.14        2.05      2.30 o 
   0   4  19        0.33        1.14      3.21 o 
 -11   0  20        1.10        3.16      3.87 o 
 -10   0  20        1.88       -0.68      3.44 o 
  -9   0  20        6.39        2.96      2.75 o 
  -8   0  20        6.33       11.42      3.66 o 
  -7   0  20        1.04        3.62      3.16 o 
  -6   0  20       15.33       12.04      3.66 o 
  -5   0  20       15.99       22.00      4.10 o 
  -4   0  20       47.42       53.52      4.64 o 
  -3   0  20        4.50        3.39      2.94 o 
  -2   0  20        1.43       -2.75      2.96 o 
  -1   0  20      227.09      254.71     12.04 o 
   0   0  20       57.22       54.86      4.26 o 
   1   0  20       46.17       51.77      5.64 o 
   2   0  20        0.07        8.65      5.23 o 
   3   0  20        0.00       -0.91      5.44 o 
 -11   1  20        1.75        2.75      2.75 o 
 -10   1  20        8.80        6.58      2.71 o 
  -9   1  20        0.06        0.46      2.30 o 
  -8   1  20       18.40       20.07      2.30 o 
  -7   1  20        1.30       -0.91      1.80 o 
  -6   1  20      124.35      110.22      4.76 o 
  -5   1  20       14.22       16.59      2.46 o 
  -4   1  20        1.23        3.62      2.30 o 
  -3   1  20        0.11       -1.82      1.82 o 
  -2   1  20        0.83        2.75      2.50 o 
  -1   1  20      240.23      271.35      8.94 o 
   0   1  20      109.27      122.26      4.66 o 
   1   1  20        1.34        3.16      2.73 o 
   2   1  20        6.21        4.32      2.75 o 
   3   1  20        5.58        4.32      3.39 o 
 -10   2  20        9.72       10.03      3.44 o 
  -9   2  20        0.39       -1.62      2.75 o 
  -8   2  20      110.16      107.70      5.01 o 
  -7   2  20       13.07       10.92      2.30 o 
  -6   2  20        0.90       -1.82      1.82 o 
  -5   2  20        0.46        0.91      2.03 o 
  -4   2  20        3.53        2.96      2.28 o 
  -3   2  20       20.41       20.07      2.71 o 
  -2   2  20      102.30       98.82      5.10 o 
  -1   2  20        3.66        2.50      2.48 o 
   0   2  20       19.04       16.34      2.69 o 
   1   2  20        3.69        8.65      2.30 o 
   2   2  20        9.87        2.75      3.21 o 
   3   2  20       62.51       71.36      5.35 o 
  -9   3  20        0.08       -2.96      2.96 o 
  -8   3  20       18.58       19.80      3.23 o 
  -7   3  20        5.02        6.58      2.94 o 
  -6   3  20        3.02        2.05      2.73 o 
  -5   3  20        0.02        4.32      2.50 o 
  -4   3  20        0.95       -2.05      2.30 o 
  -3   3  20        5.29        5.89      2.48 o 
  -2   3  20        0.07       -2.25      2.25 o 
  -1   3  20        0.97        6.80      2.75 o 
   0   3  20        1.51       -0.23      2.78 o 
   1   3  20       20.84       17.34      3.14 o 
  -6   4  20        0.40        3.16      2.96 o 
  -5   4  20        0.90        2.05      2.98 o 
  -4   4  20        0.81        4.98      3.16 o 
  -3   4  20       21.27       17.70      3.44 o 
  -2   4  20        1.60        1.80      3.16 o 
  -1   4  20        4.77        7.96      2.46 o 
 -10   1  21        0.55       -2.28      3.41 o 
  -9   1  21        3.58        6.35      2.73 o 
  -8   1  21      204.10      217.65      6.67 o 
  -7   1  21       26.40       24.32      2.53 o 
  -6   1  21       84.95       82.46      4.66 o 
  -5   1  21        0.01       -1.80      2.48 o 
  -4   1  21        0.10        1.80      2.03 o 
  -3   1  21        0.54        2.28      2.50 o 
  -2   1  21       20.66       15.97      3.03 o 
  -1   1  21      271.72      304.07     10.51 o 
   0   1  21       45.31       44.46      3.41 o 
   1   1  21        0.06       -0.23      2.78 o 
   2   1  21        0.36       -1.34      2.71 o 
  -9   2  21        2.68        2.75      3.91 o 
  -8   2  21      104.18      100.94      5.14 o 
  -7   2  21        5.62        5.46      2.75 o 
  -6   2  21       20.91       21.16      2.50 o 
  -5   2  21        2.25        0.00      2.28 o 
  -4   2  21        0.00       -0.91      2.28 o 
  -3   2  21       43.36       40.91      3.48 o 
  -2   2  21       32.13       28.03      3.19 o 
  -1   2  21        5.71        9.56      3.16 o 
   0   2  21        6.47        7.71      3.19 o 
   1   2  21        0.37        1.62      2.53 o 
   2   2  21        0.35        1.34      3.62 o 
  -8   3  21        1.24        3.16      3.64 o 
  -7   3  21        1.85        2.28      3.41 o 
  -6   3  21        0.43        1.62      3.89 o 
  -5   3  21       10.64       13.22      2.75 o 
  -4   3  21        8.36        2.50      2.48 o 
  -3   3  21        0.06        0.91      2.28 o 
  -2   3  21        1.39        4.10      2.94 o 
  -1   3  21        0.92        2.05      2.73 o 
   0   3  21        0.03       -1.80      2.71 o 
 -10   0  22        0.57       11.63      4.32 o 
  -9   0  22        0.06       -3.64      3.64 o 
  -8   0  22       23.28       19.52      3.87 o 
  -7   0  22        0.04       -0.23      4.37 o 
  -6   0  22        1.85       -1.80      3.60 o 
  -5   0  22        4.28        6.35      3.41 o 
  -4   0  22        8.31        4.32      3.21 o 
  -3   0  22        6.49        8.21      4.57 o 
  -2   0  22        0.08        3.85      6.33 o 
  -1   0  22       10.31       15.50      4.16 o 
   0   0  22       35.31       39.57      5.51 o 
   1   0  22        4.51        4.10      3.41 o 
   2   0  22        2.70       -1.62      3.89 o 
  -9   1  22        0.73       -0.91      2.73 o 
  -8   1  22      238.98      259.06      7.28 o 
  -7   1  22        0.40       -0.91      2.03 o 
  -6   1  22        5.60        2.50      2.48 o 
  -5   1  22        0.01        1.62      2.53 o 
  -4   1  22        0.04        0.91      2.50 o 
  -3   1  22        1.10        5.46      3.16 o 
  -2   1  22       26.96       28.51      3.71 o 
  -1   1  22      181.83      202.77      8.60 o 
   0   1  22        7.05        5.69      3.16 o 
   1   1  22        3.15       10.72      3.16 o 
  -9   2  22        3.01        6.58      4.10 o 
  -8   2  22       25.22       22.73      3.16 o 
  -7   2  22        7.87        2.96      2.75 o 
  -6   2  22       47.91       39.75      3.80 o 
  -5   2  22        1.35        5.26      2.48 o 
  -4   2  22        5.15        0.46      2.53 o 
  -3   2  22       12.26       15.75      3.00 o 
  -2   2  22        2.39        4.10      3.16 o 
  -1   2  22       60.65       62.01      4.51 o 
   0   2  22        2.01        2.75      3.21 o 
  -7   3  22        3.93        6.12      4.10 o 
  -6   3  22        0.05        0.46      3.44 o 
  -5   3  22        1.54        2.05      4.10 o 
  -4   3  22        5.39        2.96      2.75 o 
  -3   3  22        1.07        3.85      2.96 o 
  -2   3  22        2.67        3.39      2.94 o 
  -1   3  22        1.36        5.69      3.66 o 
  -9   1  23        3.98        5.69      3.16 o 
  -8   1  23       87.12       90.61      4.89 o 
  -7   1  23        7.69        8.21      2.78 o 
  -6   1  23        0.72       -1.80      2.71 o 
  -5   1  23        0.05        4.78      2.71 o 
  -4   1  23        6.15        8.83      3.14 o 
  -3   1  23        0.20        4.10      2.94 o 
  -2   1  23       18.69       16.59      3.69 o 
  -1   1  23       54.44       48.99      4.23 o 
   0   1  23       11.61        8.21      3.64 o 
  -7   2  23       31.34       38.25      3.91 o 
  -6   2  23       30.87       26.46      3.57 o 
  -5   2  23        0.00        1.34      2.94 o 
  -4   2  23        3.80        5.26      3.19 o 
  -3   2  23        2.22        2.05      3.41 o 
  -2   2  23        2.15        4.78      4.10 o 
  -1   2  23      113.29      115.02      6.14 o 
  -8   0  24       66.54       61.30      5.67 o 
  -7   0  24        0.00        2.28      4.10 o 
  -6   0  24        0.25       -0.46      3.66 o 
  -5   0  24        5.48        4.78      3.89 o 
  -4   0  24        0.25        2.05      4.10 o 
  -3   0  24        7.14       12.56      4.80 o 
  -2   0  24        0.09        5.46      5.44 o 
  -1   0  24        0.45       -5.94      5.94 o 
  -7   1  24        0.05        1.14      2.75 o 
  -6   1  24        0.49        1.80      2.96 o 
  -5   1  24        4.34        2.50      3.21 o 
  -4   1  24       29.08       28.51      4.35 o 
  -3   1  24       44.11       39.75      4.19 o 
  -2   1  24        8.70        3.85      3.44 o 
  -1   1  24        2.30        2.75      2.96 o 
  -6   2  24        9.80        5.69      3.16 o 
  -5   2  24        0.47       -2.50      2.96 o 
  -4   2  24        2.55       -0.46      2.98 o 
  -3   2  24       20.37        8.65      3.37 o 
  -5   1  25       14.54       18.86      3.14 o 
  -4   1  25       28.74       31.65      3.91 o 
                                                 
